# Supplementary material for: Gene Expression Profiling Identifies Molecular Pathways Associated with Collagen VI Deficiency and Provides Novel Therapeutic Targets
Source: PLoS One. 2013 Oct 11;8(10):e77430. doi: 10.1371/journal.pone.0077430 (PMC3819505; doi:10.1371/journal.pone.0077430)
Supplement: Table S4 — List of gene changes FDR<0.05 UCMD vs control. (XLSX) [file pone.0077430.s004.xlsx]

## Sheet: Hoja1
Table S4. List of gene changes FDR<0.05 UCMD vs control.
Gene symbol	agiID	FC	q-Values
IGFN1	A_33_P3382100	-8.8	0
ENST00000506335	A_33_P3379076	-6.1	0
GADD45G	A_33_P3252394	-4.6	0.00111111
GADD45G	A_33_P3252394	-4.6	0.00111111
GADD45G	A_24_P120934	-4.3	0.00111111
MT1X	A_33_P3236868	-4.2	0.012
IGFN1	A_33_P3338066	-4.2	0.00111111
ADAMTS8	A_33_P3308347	-4.1	0.00714286
ARRDC2	A_24_P22976	-4.1	0.00272727
KLHL34	A_23_P428887	-4.1	0.00111111
AKR1B10	A_23_P93641	-3.7	0.00111111
AKR1B10	A_23_P93641	-3.6	0.002
PFKFB3	A_24_P261259	-3.6	0.0355385
PFKFB3	A_24_P261259	-3.6	0.0332432
MT1X	A_33_P3350056	-3.4	0.0348235
FKBP5	A_24_P38081	-3.4	0.013125
TRIM63	A_23_P114983	-3.4	0.026383
FBXO32	A_33_P3378126	-3.4	0.0115
FBXO32	A_33_P3378126	-3.3	0.0115
FKBP5	A_24_P38081	-3.3	0.0152632
MT1X	A_33_P3350056	-3.3	0.0373118
A_33_P3382887	A_33_P3382887	-3.3	0.0113636
AKR1B10	A_24_P129341	-3.3	0.00615385
TRIM63	A_23_P114983	-3.3	0.032963
ZMYND17	A_32_P361185	-3.3	0.00583333
TRIM63	A_23_P114983	-3.2	0.035
TRIM63	A_23_P114983	-3.2	0.0354237
TRIM63	A_23_P114983	-3.2	0.035
TRIM63	A_23_P114983	-3.2	0.0354098
HPDL	A_23_P74449	-3.1	0.0103846
RELT	A_24_P38951	-3.1	0.01
TRIM63	A_23_P114983	-3.1	0.0344156
TRIM63	A_23_P114983	-3.1	0.0348101
CISH	A_23_P144096	-3.1	0.0346342
CLIC6	A_23_P385067	-3	0.0190698
ACTN3	A_23_P138881	-3	0.01
CSF3	A_23_P501754	-3	0.0103846
TRIM63	A_23_P114983	-3	0.0358889
AKR1B15	A_33_P3380992	-3	0.0105556
TRIM63	A_23_P114983	-3	0.0372632
CISH	A_23_P144096	-3	0.040202
ACTN3	A_23_P138881	-3	0.0105882
A_33_P3399755	A_33_P3399755	-2.9	0.0145946
FAM166B	A_23_P20578	-2.9	0.0103846
PGPEP1L	A_32_P3534	-2.9	0.012
GATS	A_33_P3419691	-2.8	0.0129032
SLITRK4	A_32_P131640	-2.8	0.0282353
OR7E156P	A_32_P32391	-2.8	0.0113636
CSF3	A_23_P501754	-2.8	0.0182927
PDE4D	A_33_P3389653	-2.8	0.0347368
TBC1D1	A_33_P3370812	-2.7	0.0103846
OR7E104P	A_33_P3594214	-2.7	0.012
NANOS1	A_24_P383609	-2.6	0.0347368
GDNF	A_33_P3268892	-2.6	0.0188095
USP31	A_23_P206612	-2.6	0.0347761
OR7E24	A_23_P16110	-2.6	0.0129412
MARCO	A_23_P101992	-2.6	0.0348276
MARCO	A_23_P101992	-2.5	0.0334247
NPR3	A_23_P58676	-2.5	0.0193333
PITX1	A_33_P3240328	-2.5	0.0190909
MKNK2	A_24_P929754	-2.5	0.0435345
TSPAN8	A_23_P36531	-2.5	0.012
PITX1	A_33_P3240328	-2.4	0.01675
ENST00000381796	A_33_P3347040	-2.4	0.027551
GATS	A_23_P327777	-2.4	0.0396296
OR7E37P	A_33_P3280405	-2.4	0.0256522
KLHL30	A_33_P3243702	-2.4	0.0467521
USP38	A_33_P3378509	-2.4	0.0350909
GSTT1	A_23_P254944	-2.4	0.0147222
LOC646903	A_33_P3520693	-2.4	0.0358889
PITX1	A_33_P3240333	-2.4	0.0344872
DKFZp779M0652	A_32_P189790	-2.4	0.0333333
TSPAN8	A_23_P36531	-2.4	0.0128571
ENST00000369884	A_33_P3236986	-2.4	0.0307692
PLEKHB1	A_33_P3308332	-2.4	0.0164103
GSTT1	A_23_P254944	-2.4	0.0266667
RTP2	A_33_P3341841	-2.3	0.035625
C1orf21	A_23_P113161	-2.3	0.0341429
PITX1	A_33_P3240333	-2.3	0.0348148
LOC728975	A_33_P3337019	-2.3	0.0322641
GLT1D1	A_32_P19294	-2.3	0.0332
C1orf21	A_23_P113161	-2.3	0.0367816
PEX6	A_23_P42144	-2.3	0.0416514
MLXIP	A_23_P9823	-2.3	0.035
GATS	A_24_P281580	-2.3	0.0362637
C1orf21	A_23_P113161	-2.3	0.040202
C1orf21	A_23_P113161	-2.2	0.0372632
C1orf21	A_23_P113161	-2.2	0.04
SYNPO	A_33_P3397655	-2.2	0.0347761
C1orf21	A_23_P113161	-2.2	0.0402857
C1orf21	A_23_P113161	-2.2	0.0399065
SYNPO	A_33_P3397655	-2.2	0.0333333
NEDD4	A_32_P160883	-2.2	0.0346429
C1orf21	A_23_P113161	-2.2	0.039802
PEX6	A_23_P42144	-2.2	0.0429825
C1orf21	A_23_P113161	-2.2	0.0433913
C1orf21	A_23_P113161	-2.2	0.0429464
HOXA11-AS1	A_24_P280983	-2.2	0.0129412
CRLF1	A_33_P3252286	-2.2	0.0346429
SH3BGR	A_33_P3327822	-2.2	0.0469492
TBX1	A_23_P211345	-2.2	0.039802
MLF1	A_24_P345679	-2.1	0.028
TBX1	A_23_P211345	-2.1	0.0402885
NEDD4	A_32_P160883	-2.1	0.0417117
SCGB1D2	A_23_P150555	-2.1	0.0341429
C15orf27	A_23_P88678	-2.1	0.035873
ASB2	A_23_P205370	-2	0.0347674
SCGB1D1	A_23_P127781	-2	0.0382292
MYLK4	A_33_P3252939	-2	0.035873
SAMD4A	A_24_P383523	-2	0.0338158
MLF1	A_23_P419947	-2	0.036087
S100A1	A_33_P3409086	-1.9	0.0415454
S100A1	A_23_P383227	-1.9	0.0402885
S100A1	A_23_P383227	-1.9	0.0430089
ATP2A1	A_33_P3342830	-1.9	0.0478992
SAMD4A	A_33_P3264926	-1.9	0.040202
TMEM110	A_33_P3303577	-1.9	0.0364773
MLF1	A_23_P143906	-1.7	0.0403922
MYH8	A_33_P3262729	57.7	0
MYH8	A_33_P3262729	56.4	0
ENST00000392423	A_33_P3329433	23.4	0
RBP4	A_23_P75283	19.6	0
RBP4	A_23_P75283	17.8	0
CIDEC	A_33_P3240767	11.6	0
LGALS7	A_24_P238250	10.9	0
ADIPOQ	A_23_P369237	9.6	0
PLIN1	A_23_P26154	9.4	0
LGALS7	A_24_P238250	9.3	0
PLIN1	A_23_P26154	9.1	0
ADIPOQ	A_23_P369237	9	0
ADIPOQ	A_23_P369237	8.9	0
ADIPOQ	A_23_P369237	8.9	0
ADIPOQ	A_23_P369237	8.8	0
ADIPOQ	A_23_P369237	8.7	0
ADIPOQ	A_23_P369237	8.3	0
S100B	A_23_P143526	8	0
ADIPOQ	A_23_P369237	7.9	0
ADIPOQ	A_23_P369237	7.8	0
HMGCS2	A_23_P103588	7.5	0
HMGCS2	A_23_P103588	7.3	0.000455
LGALS12	A_23_P139198	7.2	0.000455
CIDEA	A_23_P376704	7.2	0.000455
HMGCS2	A_23_P103588	7	0.000455
ADIPOQ	A_23_P369237	6.9	0.000455
S100B	A_23_P143526	6.9	0.000455
TNNT2	A_23_P34700	6.9	0.000455
HMGCS2	A_23_P103588	6.8	0.000455
HMGCS2	A_23_P103588	6.7	0.000455
HMGCS2	A_23_P103588	6.7	0.000455
HMGCS2	A_23_P103588	6.6	0.000455
MDFI	A_33_P3246418	6.5	0.000455
HMGCS2	A_23_P103588	6.5	0.000455
HMGCS2	A_23_P103588	6.4	0.000455
C3	A_23_P101407	6.3	0.000455
C3	A_23_P101407	6.3	0.000455
TNNT2	A_23_P34700	6.3	0.000455
DGAT2	A_23_P53198	6.2	0.000455
HMGCS2	A_23_P103588	6	0.000455
LOC339240	A_32_P46238	5.9	0.000455
CIDEA	A_23_P376704	5.9	0.000455
BCAS1	A_33_P3330911	5.9	0.000455
LGALS2	A_23_P120902	5.8	0.000455
PTPRF	A_24_P385313	5.7	0.000455
LGALS2	A_23_P120902	5.6	0.000455
ANXA8L2	A_32_P105549	5.5	0.000455
CES1	A_33_P3241269	5.5	0.000455
COL1A1	A_33_P3304668	5.5	0.000455
COL1A1	A_33_P3304668	5.5	0.000455
LGALS2	A_23_P120902	5.4	0.000455
SCD	A_32_P163858	5.3	0.000469
PTPRF	A_24_P385313	5.3	0.000455
HLA-DQA1	A_33_P3293049	5.3	0.000333
LGALS2	A_23_P120902	5.3	0.000455
DGAT2	A_23_P53198	5.3	0.000469
C3	A_33_P3347869	5.3	0.000455
HLA-DQA1	A_33_P3293049	5.3	0.000333
LGALS2	A_23_P120902	5.2	0.000455
LGALS2	A_23_P120902	5.2	0.000455
LGALS2	A_23_P120902	5.2	0.000455
LGALS2	A_23_P120902	5.1	0.000455
ANXA8L2	A_32_P105549	5.1	0.000455
LEP	A_24_P397817	5.1	0.000333
KCNE1L	A_23_P256641	5.1	0.00111111
MGST1	A_23_P36658	5.1	0.000469
LGALS2	A_23_P120902	5	0.000333
LEP	A_24_P397817	4.9	0.000588
MRAP	A_24_P126210	4.9	0.000946
RARRES2	A_23_P134237	4.9	0.000469
PRKAR2B	A_33_P3304983	4.8	0.000714
MGST1	A_23_P36658	4.8	0.00101266
LEP	A_24_P397817	4.7	0.00111111
SCD	A_32_P163858	4.7	0.00116279
LEP	A_24_P397817	4.7	0.000946
LGALS2	A_23_P120902	4.7	0.000845
C10orf116	A_23_P161439	4.7	0.000845
PTGDS	A_33_P3298159	4.7	0.00116279
G0S2	A_23_P74609	4.7	0.00101266
RARRES2	A_23_P134237	4.6	0.000946
CEBPA	A_24_P224727	4.6	0.00111111
LEP	A_24_P397817	4.6	0.00111111
GRB14	A_23_P154526	4.6	0.000588
CEBPA	A_24_P224727	4.6	0.00111111
CFD	A_23_P119562	4.6	0.000946
CFD	A_23_P119562	4.6	0.000946
GPAM	A_24_P227069	4.6	0.00116279
LEP	A_24_P397817	4.6	0.00134832
ENST00000442680	A_33_P3273885	4.5	0.00190909
GRB14	A_23_P154526	4.5	0.000845
ENST00000390237	A_33_P3226154	4.5	0.00188679
LEP	A_24_P397817	4.5	0.00164835
LEP	A_24_P397817	4.4	0.00168421
LEP	A_24_P397817	4.4	0.00168421
GPAM	A_24_P227069	4.4	0.00164835
PTGDS	A_33_P3298159	4.4	0.00190909
LEP	A_24_P397817	4.4	0.00168421
LIPE	A_33_P3294986	4.3	0.00188679
CCL5	A_23_P152838	4.2	0.00174757
CIDEC	A_23_P92025	4.2	0.00168421
LIPE	A_33_P3294986	4.2	0.00190909
MRAP	A_24_P126210	4.2	0.00190909
COL8A1	A_23_P69030	4.1	0.00190909
FST	A_23_P110531	4.1	0.00155556
FST	A_23_P110531	4.1	0.00164835
COL19A1	A_23_P375922	4.1	0.00190909
AOC3	A_23_P426305	4.1	0.00168421
MYH3	A_23_P26865	4.1	0.00196721
FST	A_23_P110531	4.1	0.00164835
MYH3	A_23_P26865	4.1	0.00201613
FST	A_23_P110531	4.1	0.00168421
FST	A_23_P110531	4.1	0.00168421
COL1A2	A_24_P277934	4.1	0.00257576
AOC3	A_23_P426305	4	0.00188679
COL1A2	A_24_P277934	4	0.00270677
FST	A_23_P110531	4	0.00168421
SLC1A7	A_23_P325562	4	0.00201613
FST	A_23_P110531	4	0.00174757
FST	A_23_P110531	4	0.00174757
COL1A2	A_24_P277934	4	0.00275362
COL1A2	A_24_P277934	4	0.00268456
COL1A2	A_24_P277934	4	0.00268456
COL8A1	A_23_P69030	4	0.00196721
LOC55908	A_23_P130677	4	0.00270677
COL1A2	A_24_P277934	4	0.00275362
COL1A2	A_24_P277934	4	0.00267974
COL3A1	A_24_P935491	3.9	0.00275362
OLIG1	A_23_P154849	3.9	0.00275362
COL1A2	A_24_P277934	3.9	0.00270968
COL1A2	A_24_P277934	3.9	0.00289308
FST	A_23_P110531	3.9	0.00188679
COL19A1	A_23_P375922	3.9	0.00204724
FST	A_23_P110531	3.9	0.00190909
HLA-DQA1	A_33_P3273884	3.9	0.00270677
CD52	A_23_P85800	3.9	0.00190909
COL1A2	A_24_P277934	3.9	0.00327273
OLIG1	A_23_P154849	3.9	0.00270968
CD52	A_23_P85800	3.9	0.00190909
COL3A1	A_24_P935491	3.8	0.00267974
CCDC80	A_23_P58082	3.8	0.00275362
CTSG	A_23_P140384	3.8	0.0021875
PHGDH	A_23_P85783	3.8	0.00190909
LOC389033	A_33_P3283601	3.8	0.00270968
PHGDH	A_23_P85783	3.8	0.00190909
PI16	A_33_P3215640	3.7	0.00238462
PRKAR2B	A_23_P42975	3.7	0.00270677
CXCL9	A_23_P18452	3.7	0.00275362
MYL5	A_23_P258018	3.7	0.00325153
ENST00000369425	A_33_P3340639	3.7	0.00268456
CTSG	A_23_P140384	3.7	0.00275362
CCL5	A_23_P152838	3.6	0.00275362
EFEMP1	A_23_P501007	3.6	0.00335294
EFEMP1	A_23_P501007	3.6	0.00327381
MYH11	A_24_P70183	3.6	0.00190083
GALNTL1	A_23_P76749	3.6	0.00372881
CXCL9	A_23_P18452	3.6	0.00337209
MYH11	A_24_P70183	3.6	0.00201613
CLEC3B	A_23_P69497	3.6	0.00798206
ASPN	A_33_P3216059	3.6	0.0047449
CLEC3B	A_23_P69497	3.6	0.00909483
PRKAR2B	A_23_P42975	3.6	0.0029375
HLA-DRB4	A_24_P370472	3.6	0.00268456
CRIP1	A_33_P3251703	3.5	0.00674419
C16orf89	A_33_P3296862	3.5	0.00327273
MFAP4	A_23_P164057	3.5	0.00337209
ENST00000466254	A_33_P3260654	3.5	0.00302469
GZMH	A_23_P128993	3.5	0.00379888
C1orf130	A_33_P3211198	3.5	0.00450262
ERBB3	A_23_P349416	3.5	0.00275362
PLP1	A_33_P3334630	3.5	0.00380435
MYH11	A_23_P206920	3.5	0.00232558
MAOA	A_33_P3242543	3.4	0.00238462
MYH11	A_23_P206920	3.4	0.00270677
RGS2	A_23_P114947	3.4	0.00325153
GPC3	A_33_P3230264	3.4	0.0029375
HLA-DRB4	A_24_P370472	3.4	0.00335294
LAMA4	A_33_P3391603	3.4	0.0047449
PLAC9	A_33_P3252781	3.4	0.00639423
DPT	A_23_P200741	3.4	0.0047449
ENST00000390547	A_33_P3351180	3.4	0.00865801
GPC3	A_33_P3230264	3.4	0.00327381
MAOA	A_33_P3242543	3.4	0.00275362
COL14A1	A_23_P216361	3.3	0.00549505
ACVR1C	A_23_P397455	3.3	0.00376405
KRT19	A_23_P66798	3.3	0.00379888
RGS2	A_23_P114947	3.3	0.00383784
LOC389332	A_33_P3368945	3.3	0.00978992
COL14A1	A_23_P216361	3.3	0.00652582
CCL21	A_33_P3285945	3.3	0.00371429
LAMA4	A_33_P3391603	3.3	0.0055
GPC3	A_33_P3326634	3.3	0.00327273
RGS2	A_23_P114947	3.3	0.00438503
RGS2	A_23_P114947	3.3	0.00450262
LRRC17	A_23_P253958	3.3	0.00803572
RGS2	A_23_P114947	3.3	0.00450262
COL5A1	A_33_P3629678	3.3	0.0120301
C2orf40	A_33_P3289121	3.3	0.00350575
RGS2	A_23_P114947	3.3	0.00446809
MYBPH	A_23_P148737	3.3	0.00381216
PLP1	A_33_P3334630	3.3	0.00637681
ERBB3	A_23_P349416	3.3	0.00371429
PNMAL1	A_24_P296808	3.3	0.00451282
DPT	A_23_P200741	3.3	0.00654206
ENST00000390551	A_33_P3263319	3.3	0.00846491
NNAT	A_33_P3212575	3.2	0.0057561
KRT42P	A_33_P3341490	3.2	0.00381216
ADH1A	A_24_P291658	3.2	0.00446809
PENK	A_23_P417918	3.2	0.00978992
AZGP1	A_23_P71270	3.2	0.00448454
GDF10	A_23_P52227	3.2	0.00914163
CCL21	A_33_P3285945	3.2	0.0047449
MGP	A_33_P3361636	3.2	0.00757991
CCL18	A_23_P55270	3.2	0.011129
RGS2	A_23_P114947	3.2	0.0055
MGP	A_33_P3361636	3.2	0.0080531
ACVR1C	A_23_P397455	3.2	0.00645933
IGLL5	A_33_P3379039	3.2	0.0114341
LUM	A_23_P99063	3.2	0.011451
RGS2	A_23_P114947	3.2	0.0064455
TP53I3	A_33_P3392077	3.2	0.0086087
ADH1A	A_24_P291658	3.2	0.00551724
COL21A1	A_23_P31124	3.2	0.00699074
COL5A1	A_33_P3629678	3.1	0.0152333
CAPN6	A_23_P217570	3.1	0.0134892
RGS2	A_23_P114947	3.1	0.00645933
HLA-DPB2	A_24_P288836	3.1	0.0114008
ASPN	A_23_P216429	3.1	0.0124907
CCL18	A_23_P55270	3.1	0.012
ENST00000390323	A_33_P3395675	3.1	0.013662
ACTG2	A_23_P39955	3.1	0.00381216
MFAP5	A_33_P3708413	3.1	0.0109796
ASPN	A_23_P216429	3.1	0.0136749
HLA-DRB3	A_33_P3383912	3.1	0.00786364
FAM180B	A_33_P3330404	3.1	0.0112
WNT5A	A_33_P3341499	3.1	0.00551724
DACT1	A_23_P65518	3.1	0.00953587
RGS2	A_23_P114947	3.1	0.00786364
LUM	A_23_P99063	3	0.0153821
KRT19	A_23_P66798	3	0.00756881
A23747	A_33_P3424577	3	0.0084141
CNN1	A_23_P125233	3	0.00403226
TP53I3	A_23_P5392	3	0.0114567
ACTG2	A_23_P39955	3	0.00446809
WNT5A	A_33_P3341499	3	0.0064455
DCLK1	A_23_P369994	3	0.0124907
PENK	A_23_P417918	3	0.0153821
GZMH	A_23_P128993	3	0.0121348
LOXL1	A_33_P3354464	3	0.0131047
IL17B	A_23_P167479	3	0.00978992
FABP4	A_23_P8820	3	0.0100826
CADM3	A_33_P3421923	3	0.0101235
PDE11A	A_32_P116857	3	0.00931624
TUBB6	A_23_P254271	3	0.011673
AK127888	A_33_P3383891	3	0.00587379
ISLR	A_23_P3312	3	0.0205541
ITM2A	A_23_P171074	2.9	0.0183333
TMEM37	A_33_P3289296	2.9	0.0127106
GSTM5	A_23_P97606	2.9	0.0127306
FASN	A_33_P3329344	2.9	0.00846491
HLA-DPA1	A_23_P30913	2.9	0.00940426
ENPP1	A_23_P156880	2.9	0.0149491
TP53I3	A_23_P5392	2.9	0.0139161
ENPP1	A_23_P156880	2.9	0.0154516
SOD3	A_23_P254741	2.9	0.0146367
CIDECP	A_24_P484797	2.9	0.0111647
NNAT	A_33_P3212575	2.9	0.0127306
CXCL12	A_23_P202448	2.9	0.0113846
CILP	A_23_P151895	2.9	0.0154984
CILP	A_23_P151895	2.9	0.0155769
MXRA5	A_23_P258136	2.9	0.0171302
SPON2	A_23_P121533	2.9	0.0193716
NPNT	A_23_P253896	2.9	0.00803572
C12orf75	A_32_P163089	2.9	0.0151007
MGP	A_23_P204286	2.9	0.0152459
CD2	A_23_P161076	2.9	0.0134875
HLA-DPA1	A_23_P30913	2.9	0.0110163
SULT1A2	A_23_P106773	2.9	0.0113846
SULT1A2	A_23_P106773	2.9	0.0127106
SOD3	A_23_P254741	2.8	0.0157453
THRSP	A_23_P363954	2.8	0.0113889
CXCL12	A_33_P3712341	2.8	0.0110163
VIM	A_23_P161190	2.8	0.0151179
MGP	A_23_P204286	2.8	0.0156918
TUSC5	A_23_P308058	2.8	0.00978992
OGN	A_33_P3279590	2.8	0.0193939
CXCL12	A_23_P202448	2.8	0.0134875
CD36	A_23_P111583	2.8	0.0137193
AZGP1	A_23_P71270	2.8	0.0112
CXCL12	A_23_P202448	2.8	0.0135
FABP4	A_23_P8820	2.8	0.0145734
FASN	A_33_P3329344	2.8	0.011451
CNN1	A_23_P125233	2.8	0.00709677
SPON2	A_23_P121533	2.8	0.0229064
CXCL12	A_23_P202448	2.8	0.0145993
GUCY1A3	A_23_P69573	2.8	0.0153821
ADRA2A	A_23_P138706	2.8	0.0114341
FOSB	A_23_P429998	2.8	0.0190168
CD36	A_23_P111583	2.8	0.0145578
SLC7A10	A_23_P108075	2.8	0.011673
OGN	A_33_P3279590	2.8	0.0213954
MATN2	A_23_P71328	2.8	0.0190476
FNDC1	A_23_P407840	2.8	0.0205067
IFI44L	A_23_P45871	2.8	0.0153398
CXCL12	A_23_P202448	2.8	0.0146392
CD36	A_23_P111583	2.8	0.0146392
CXCL12	A_23_P202448	2.8	0.0146528
CXCL12	A_23_P202448	2.8	0.0151007
SPON2	A_23_P121533	2.8	0.0238588
CXCL12	A_23_P202448	2.8	0.0152632
SPON2	A_23_P121533	2.8	0.022973
ODZ2	A_24_P299474	2.8	0.0146207
CA14	A_23_P63379	2.8	0.00786364
NTRK2	A_33_P3322804	2.8	0.0157098
LOXL1	A_33_P3354464	2.8	0.0183807
CD36	A_23_P111583	2.8	0.0153922
LY6D	A_33_P3268622	2.8	0.00944915
CAV1	A_23_P134454	2.8	0.0159692
CRIP1	A_23_P44674	2.8	0.0326296
HLA-DPB1	A_24_P166443	2.8	0.0195946
ADRBK2	A_33_P3220919	2.8	0.0193939
SULT1A2	A_23_P106773	2.8	0.0157994
UBD	A_23_P81898	2.8	0.0197574
VIM	A_23_P161190	2.8	0.0172727
PPARG	A_23_P252062	2.8	0.0109836
CAV1	A_23_P134454	2.8	0.0176385
CD36	A_23_P111583	2.8	0.0158951
CXCL12	A_33_P3712341	2.8	0.0128
CXCL12	A_23_P202448	2.8	0.0155873
NCRNA00163	A_33_P3616021	2.8	0.0153922
ENST00000427050	A_33_P3368895	2.8	0.0266594
SULT1A2	A_23_P106773	2.7	0.0165179
ADAMTSL2	A_33_P3312509	2.7	0.0237799
SULT1A2	A_23_P106773	2.7	0.0159692
CXCL12	A_23_P202448	2.7	0.0164179
CHRDL1	A_24_P168925	2.7	0.021641
OGN	A_23_P82990	2.7	0.0250116
PPARG	A_23_P252062	2.7	0.0128261
CADM3	A_33_P3421923	2.7	0.0160856
SULT1A2	A_23_P106773	2.7	0.0157813
SPON2	A_23_P121533	2.7	0.026572
SPON2	A_23_P121533	2.7	0.0276907
CD36	A_23_P111583	2.7	0.0164759
NID2	A_23_P163087	2.7	0.0218939
CAV1	A_24_P12626	2.7	0.0178551
GZMA	A_33_P3376821	2.7	0.0205067
SULT1A2	A_23_P106773	2.7	0.0161818
FDXR	A_23_P38154	2.7	0.0114229
CAV1	A_23_P134454	2.7	0.0195664
MMD	A_23_P164047	2.7	0.0122388
PDE11A	A_32_P116857	2.7	0.0150676
CAV1	A_23_P134454	2.7	0.0198656
OGN	A_23_P82990	2.7	0.026572
SPON2	A_23_P121533	2.7	0.028873
TNXB	A_23_P156708	2.7	0.0318945
COL12A1	A_23_P214168	2.7	0.0235109
SPON2	A_23_P121533	2.7	0.03026
SSC5D	A_33_P3358898	2.7	0.0267521
CD36	A_23_P111583	2.7	0.0180692
SPON2	A_23_P121533	2.7	0.0286469
CD36	A_23_P111583	2.7	0.0183333
FDXR	A_23_P38154	2.7	0.0114886
CAV1	A_23_P134454	2.7	0.0205526
DCLK1	A_33_P3302777	2.7	0.0205497
SPON2	A_23_P121533	2.7	0.0286737
SULT1A2	A_23_P106773	2.7	0.0178198
CD36	A_23_P111583	2.7	0.0183807
CD36	A_23_P111583	2.7	0.01925
CD2	A_23_P161076	2.7	0.0183191
SULT1A2	A_23_P106773	2.7	0.0191341
CAV1	A_23_P134454	2.7	0.0205526
PCOLCE	A_23_P251499	2.7	0.0241492
AMICA1	A_24_P192914	2.7	0.0229902
CAV1	A_23_P134454	2.7	0.0219849
GUCY1A3	A_23_P69573	2.7	0.020705
F13A1	A_32_P140139	2.7	0.0182571
PPARG	A_23_P252062	2.7	0.0155769
PPARG	A_23_P252062	2.7	0.0160856
CAV1	A_23_P134454	2.7	0.022825
CLU	A_23_P215913	2.7	0.0217468
TPPP3	A_23_P26386	2.7	0.0266594
CAV1	A_23_P134454	2.7	0.0236232
POSTN	A_33_P3511265	2.7	0.029187
COL14A1	A_32_P80850	2.7	0.0266594
F13A1	A_32_P140139	2.6	0.0195095
PTGER3	A_33_P3265749	2.6	0.0157813
NTRK2	A_33_P3322804	2.6	0.0211458
KLB	A_32_P33114	2.6	0.0182808
LSP1	A_23_P13382	2.6	0.0285146
SULT1A2	A_23_P106773	2.6	0.021654
COL6A1	A_32_P32254	2.6	0.0369176
CPXM2	A_23_P138524	2.6	0.0320468
PTPRD	A_33_P3309551	2.6	0.0176316
S77011	A_33_P3422298	2.6	0.033074
LAMA4	A_33_P3308749	2.6	0.0302395
GPR109B	A_23_P64721	2.6	0.0205067
THY1	A_33_P3280845	2.6	0.0255281
ENST00000390323	A_24_P605563	2.6	0.0330492
UBD	A_23_P81898	2.6	0.02375
MMP23B	A_23_P74088	2.6	0.0216497
ADRBK2	A_33_P3220919	2.6	0.025127
ARL4C	A_33_P3323722	2.6	0.0255531
NHLH2	A_33_P3231252	2.6	0.0172059
THBS4	A_24_P260443	2.6	0.0159133
NT5E	A_24_P354715	2.6	0.0204022
TAGLN	A_23_P87011	2.6	0.0134767
PDE5A	A_33_P3378514	2.6	0.0241395
BCAS1	A_23_P17420	2.6	0.022896
JAM2	A_33_P3226212	2.6	0.0266524
MATN2	A_23_P71328	2.6	0.0289234
THY1	A_33_P3280845	2.6	0.0263355
GPR109B	A_23_P64721	2.6	0.0213954
RERGL	A_23_P64919	2.6	0.0161818
PCOLCE	A_23_P251499	2.6	0.0286737
LSP1	A_23_P13382	2.6	0.0315354
NT5E	A_24_P354715	2.6	0.0211948
TAGLN	A_23_P87013	2.6	0.0153922
COL12A1	A_23_P214168	2.6	0.0296573
CYP1B1	A_23_P209625	2.6	0.0164759
NR2F1	A_33_P3403117	2.6	0.0160486
CLU	A_23_P215913	2.6	0.0238571
ENST00000372270	A_33_P3252785	2.6	0.0250572
CAV1	A_23_P134454	2.6	0.0266594
THBS4	A_24_P260443	2.6	0.0164759
COL9A3	A_23_P40108	2.6	0.0238771
TMEM119	A_33_P3395605	2.6	0.036991
IGF2	A_23_P150609	2.6	0.0164985
PDE5A	A_33_P3378514	2.6	0.0293915
ECM2	A_23_P303671	2.6	0.0266594
IL33	A_23_P31945	2.6	0.0171302
PPARG	A_23_P252062	2.6	0.01925
COL9A3	A_23_P40108	2.5	0.0249768
HLA-DQA2	A_24_P852756	2.5	0.0192541
FABP5	A_23_P59877	2.5	0.0253061
TFF3	A_23_P393099	2.5	0.0238443
HLA-DPB1	A_33_P3271651	2.5	0.0286737
TAGLN	A_23_P87013	2.5	0.0155873
MYLK3	A_33_P3300217	2.5	0.0251253
EGR1	A_23_P214080	2.5	0.028873
MEST	A_23_P156970	2.5	0.0369464
SERPINH1	A_33_P3269203	2.5	0.0331698
MEST	A_23_P156970	2.5	0.0370463
ADRA2A	A_23_P138706	2.5	0.0204813
ANXA1	A_23_P94501	2.5	0.0380177
MCAM	A_23_P162171	2.5	0.0193939
COL6A1	A_32_P32254	2.5	0.0475791
FABP5	A_23_P59877	2.5	0.023455
KCNK12	A_33_P3256510	2.5	0.035102
ANXA1	A_23_P94501	2.5	0.0362909
C14orf180	A_33_P3355708	2.5	0.0181322
IL33	A_23_P31945	2.5	0.0178613
HLA-DPA1	A_33_P3234277	2.5	0.0298189
PPARG	A_23_P252062	2.5	0.0216368
ENST00000390549	A_33_P3424591	2.5	0.0485093
IGF1	A_23_P13907	2.5	0.0238571
IGF1	A_23_P13907	2.5	0.0235194
PTPRD	A_33_P3309551	2.5	0.0250572
FOXS1	A_33_P3283833	2.5	0.0351769
COL5A2	A_23_P33196	2.5	0.0375355
IGF1	A_23_P13907	2.5	0.0239906
MCAM	A_23_P162171	2.5	0.0205067
CD24	A_33_P3369844	2.5	0.0320428
C7	A_23_P213857	2.5	0.0191341
GYG2	A_23_P217704	2.5	0.0229104
HIST1H4E	A_23_P415411	2.5	0.0288912
SERPINH1	A_33_P3269203	2.5	0.0393902
CD8A	A_32_P163247	2.5	0.0271338
COL5A2	A_23_P33196	2.5	0.0385538
HLA-DPA1	A_33_P3234277	2.5	0.0317682
IGF1	A_23_P13907	2.5	0.0241355
C4B	A_23_P42282	2.5	0.0212435
EGR1	A_23_P214080	2.5	0.032682
PPARG	A_23_P252062	2.5	0.0237799
THRSP	A_23_P363954	2.5	0.0253167
FBLN1	A_33_P3249872	2.5	0.0302605
LAMA4	A_33_P3308744	2.5	0.0460098
PPARG	A_23_P252062	2.5	0.0251383
MYLK	A_23_P143817	2.5	0.0195095
C4B	A_23_P42282	2.5	0.0219144
FAP	A_23_P56746	2.5	0.0428691
IGF1	A_23_P13907	2.5	0.0252727
EBF1	A_32_P197561	2.5	0.0320583
IGF1	A_23_P13907	2.5	0.02566
FAP	A_23_P56746	2.5	0.0412565
HCST	A_23_P39386	2.5	0.0303777
CHRNA1	A_23_P90888	2.4	0.0262832
TFF3	A_23_P393099	2.4	0.0264097
CHRNA1	A_23_P90888	2.4	0.0263736
CNN2	A_24_P142743	2.4	0.022825
MIA	A_23_P4714	2.4	0.0289691
IER2	A_32_P36235	2.4	0.0333271
PPARG	A_23_P252062	2.4	0.0254933
CCDC8	A_23_P164958	2.4	0.0255405
CCL13	A_24_P125335	2.4	0.0251264
IGF1	A_23_P13907	2.4	0.026557
PPARG	A_23_P252062	2.4	0.0268443
PLEKHA2	A_33_P3339860	2.4	0.0237108
FSTL1	A_23_P212696	2.4	0.0439268
LOC339240	A_33_P3221898	2.4	0.0221053
PPARG	A_33_P3350726	2.4	0.0230562
CYP1B1	A_23_P209625	2.4	0.0238389
CSF1R	A_23_P110791	2.4	0.0409845
FOSB	A_23_P429998	2.4	0.0391259
HLA-DOA	A_32_P356316	2.4	0.0388049
CSF1R	A_23_P110791	2.4	0.045
CD24	A_33_P3369844	2.4	0.0391798
HLA-DMB	A_32_P351968	2.4	0.045264
HLA-F	A_33_P3379939	2.4	0.0251264
SLC19A3	A_33_P3274562	2.4	0.0286639
HLA-DMB	A_32_P351968	2.4	0.0420981
FAIM2	A_33_P3248982	2.4	0.0362613
RARRES3	A_23_P1962	2.4	0.0288367
HBD	A_24_P75190	2.4	0.0271702
MYLK	A_23_P143817	2.4	0.0229032
RARRES3	A_23_P1962	2.4	0.0291242
PNPLA3	A_23_P17914	2.4	0.02375
IGF1	A_23_P13907	2.4	0.0289212
IGF1	A_23_P13907	2.4	0.0286458
CALB2	A_23_P21092	2.4	0.0261333
ID1	A_23_P252306	2.4	0.0216837
C8orf84	A_23_P170649	2.4	0.0261863
TMEM176A	A_23_P252082	2.4	0.0234878
FOS	A_23_P106194	2.4	0.0361131
CSF1R	A_23_P110791	2.4	0.047074
CSF1R	A_23_P110791	2.4	0.0459512
PTPRC	A_33_P3364821	2.4	0.0289669
IGF1	A_23_P13907	2.4	0.0295758
RBP7	A_24_P165423	2.4	0.026572
HLA-DQA2	A_24_P852756	2.4	0.0306349
LOC100170939	A_24_P710730	2.4	0.0266167
CD8A	A_32_P163247	2.4	0.0351845
COL6A6	A_32_P224525	2.4	0.0471474
MYLK	A_24_P319923	2.4	0.0241218
FSTL1	A_23_P212696	2.4	0.0494946
MIA	A_23_P4714	2.4	0.0352222
HLA-DOA	A_32_P356316	2.4	0.0417717
HCST	A_23_P39386	2.4	0.0395826
ID1	A_23_P252306	2.4	0.022896
CCR5	A_23_P412321	2.4	0.033187
CCL14	A_23_P218369	2.4	0.0325
DMBT1	A_23_P86599	2.4	0.0399132
WISP2	A_23_P102611	2.4	0.0314596
KANK4	A_32_P51237	2.4	0.0361931
CCL13	A_24_P125335	2.4	0.0300201
PTGER3	A_33_P3265749	2.4	0.0293915
TMEM176B	A_23_P157007	2.4	0.028692
TPSAB1	A_23_P37702	2.4	0.0331429
APBB1IP	A_23_P401700	2.4	0.0331429
HBB	A_23_P203558	2.3	0.0289691
ADH1C	A_23_P81158	2.3	0.0302988
MYLK	A_24_P319923	2.3	0.0265208
WISP2	A_23_P102611	2.3	0.0259465
HLA-B	A_33_P3379947	2.3	0.0259375
SOX11	A_24_P302584	2.3	0.0321318
CCDC80	A_33_P3221284	2.3	0.0483022
MYL9	A_23_P210425	2.3	0.0317843
MYL4	A_24_P151032	2.3	0.0385512
CALB2	A_23_P21092	2.3	0.0313439
HBD	A_24_P75190	2.3	0.0321429
ADH1C	A_23_P81158	2.3	0.0325241
F10	A_23_P205177	2.3	0.0347201
KIF1A	A_33_P3230698	2.3	0.0462136
SHD	A_23_P142255	2.3	0.0318591
EBF1	A_32_P197561	2.3	0.0482969
FLNA	A_33_P3366120	2.3	0.0312079
CCL14	A_23_P218369	2.3	0.0359598
FOS	A_23_P106194	2.3	0.0460522
CD3D	A_33_P3375541	2.3	0.0388441
C1S	A_23_P2492	2.3	0.0475119
PTPRS	A_33_P3309468	2.3	0.0375844
C1R	A_33_P3393821	2.3	0.044186
TBC1D10C	A_33_P3328559	2.3	0.0407439
HBB	A_23_P203558	2.3	0.0327342
COBLL1	A_33_P3238215	2.3	0.0429983
PTPRS	A_33_P3309468	2.3	0.042
MYL4	A_24_P151032	2.3	0.0456721
CCR5	A_23_P412321	2.3	0.0426431
FABP5	A_32_P204676	2.3	0.0399307
TPSAB1	A_23_P37702	2.3	0.0387895
HMHA1	A_33_P3318414	2.3	0.0426138
FLNA	A_33_P3366120	2.3	0.032089
ABCA8	A_33_P3342305	2.3	0.0343902
HBB	A_23_P203558	2.3	0.0351487
CCR5	A_23_P412321	2.3	0.045915
TNFSF13B	A_23_P14174	2.3	0.0479874
FBLN5	A_23_P151805	2.3	0.0412329
B2M	A_23_P37441	2.3	0.0412865
SUSD2	A_23_P314101	2.3	0.0414701
APOE	A_33_P3223592	2.3	0.0449587
BGN	A_23_P34126	2.3	0.0475556
CCR5	A_23_P412321	2.3	0.0470465
CALD1	A_24_P921366	2.3	0.0353223
HLA-B	A_33_P3379947	2.3	0.0331698
CASP5	A_23_P47304	2.2	0.0288773
CCDC102B	A_23_P44466	2.2	0.0412543
B2M	A_23_P37441	2.2	0.0459416
B2M	A_23_P37441	2.2	0.0459968
B2M	A_23_P37441	2.2	0.0474482
CASP4	A_23_P35912	2.2	0.0355861
HBB	A_23_P203558	2.2	0.0369767
CASP4	A_23_P35912	2.2	0.0353028
C7	A_23_P213857	2.2	0.0345131
FBLN5	A_23_P151805	2.2	0.0420408
HMHA1	A_33_P3318414	2.2	0.0493241
HLA-DRB1	A_24_P343233	2.2	0.0489676
HLA-DRB1	A_24_P343233	2.2	0.0488545
TPSD1	A_33_P3382324	2.2	0.0466506
B2M	A_23_P37441	2.2	0.0455848
B2M	A_23_P37441	2.2	0.0482445
HLA-DRB1	A_24_P343233	2.2	0.0489147
APOE	A_33_P3223592	2.2	0.0496183
TNFSF10	A_33_P3226810	2.2	0.0475637
B2M	A_23_P37441	2.2	0.0482737
PRCP	A_23_P127964	2.2	0.0490263
MYL10	A_23_P393015	2.2	0.0214139
HBB	A_23_P203558	2.2	0.0369604
HLA-DRB1	A_24_P343233	2.2	0.0494985
B2M	A_23_P37441	2.2	0.0482527
HBB	A_23_P203558	2.2	0.0422635
B2M	A_23_P37441	2.2	0.0496183
PCK1	A_23_P408249	2.2	0.0479811
SLIT3	A_23_P58588	2.2	0.0492945
HBA2	A_23_P26457	2.2	0.0370217
HBA2	A_33_P3258362	2.2	0.0369203
TDO2	A_23_P80974	2.2	0.0473802
PCK1	A_23_P408249	2.2	0.0496789
HBB	A_23_P203558	2.2	0.0432776
NR2F1	A_33_P3403117	2.2	0.0434891
STMN1	A_33_P3317523	2.2	0.0457237
IFI44	A_23_P23074	2.2	0.042874
HBA2	A_23_P26457	2.2	0.0369259
HDC	A_23_P117662	2.2	0.0369479
CCND1	A_23_P202837	2.2	0.048966
CASP5	A_23_P47304	2.2	0.0369697
SORL1	A_23_P87049	2.2	0.0445108
SORL1	A_23_P87049	2.2	0.0462197
PNPLA3	A_23_P17914	2.2	0.0464355
NTRK3	A_33_P3322814	2.2	0.0345234
CALD1	A_24_P921366	2.2	0.047168
ENST00000390477	A_33_P3246838	2.2	0.047937
PPP1R1B	A_23_P129835	2.2	0.0492615
ENST00000390477	A_33_P3246838	2.1	0.0479874
IGFBP7	A_23_P353035	2.1	0.0483255
HBB	A_23_P203558	2.1	0.0475637
A_24_P178444	A_24_P178444	2.1	0.035231
CSRP2	A_23_P44724	2.1	0.0458265
HBB	A_23_P203558	2.1	0.045665
ENST00000370958	A_33_P3307836	2.1	0.0476619
NTRK3	A_33_P3322814	2.1	0.0420374
CHRDL2	A_24_P335202	2.1	0.0437
HDC	A_23_P117662	2.1	0.0495586
NNMT	A_23_P127584	2	0.00275362
NNMT	A_23_P127584	2	0.00270968
XIST	A_33_P3341686	1.9	0.0387852
CALML6	A_23_P62588	1.9	0.0409483
PVALB	A_23_P17844	1.7	0.0414164
