# Supplementary material for: Gene Expression Profiling Identifies Molecular Pathways Associated with Collagen VI Deficiency and Provides Novel Therapeutic Targets
Source: PLoS One. 2013 Oct 11;8(10):e77430. doi: 10.1371/journal.pone.0077430 (PMC3819505; doi:10.1371/journal.pone.0077430)
Supplement: Table S5 — List of significant GO BP categories in UCMD vs control muscle. (XLSX) [file pone.0077430.s005.xlsx]

## Sheet: Hoja1
Table S5. List of significant GO BP categories in UCMD vs control muscle.
Term	Genes	% FDR
GO:0010608~posttranscriptional regulation of gene expression	NANOS1, MKNK2, PEX6, GDNF, SAMD4A	4.8005
GO:0019941~modification-dependent protein catabolic process	NEDD4, USP38, FBXO32, ASB2, TRIM63, CISH, USP31	8.86457
GO:0043632~modification-dependent macromolecule catabolic process	NEDD4, USP38, FBXO32, ASB2, TRIM63, CISH, USP31	8.86457
GO:0051603~proteolysis involved in cellular protein catabolic process	NEDD4, USP38, FBXO32, ASB2, TRIM63, CISH, USP31	10.8327
GO:0044257~cellular protein catabolic process	NEDD4, USP38, FBXO32, ASB2, TRIM63, CISH, USP31	11.0768
GO:0030163~protein catabolic process	NEDD4, USP38, FBXO32, ASB2, TRIM63, CISH, USP31	12.7061
GO:0007155~cell adhesion	MIA, CADM3, COL21A1, NPNT, IGFBP7, COL3A1, POSTN, CCL5, CXCL12, ISLR, AZGP1, WISP2, LY6D, COL6A6, MYBPH, CD2, COL6A1, COL12A1, CD24, AMICA1, COL8A1, SPON2, DPT, THBS4, PTPRC, TNXB, PTPRF, LGALS7, PTPRS, MGP, CPXM2, NID2, MCAM, ECM2, COL5A1, THY1, LAMA4, CD36, COL14A1, COL19A1, FBLN5, JAM2, MFAP4, AOC3	4.29e-10
GO:0022610~biological adhesion	MIA, CADM3, COL21A1, NPNT, IGFBP7, COL3A1, POSTN, CCL5, CXCL12, ISLR, AZGP1, WISP2, LY6D, COL6A6, MYBPH, CD2, COL6A1, COL12A1, CD24, AMICA1, COL8A1, SPON2, DPT, THBS4, PTPRC, TNXB, PTPRF, LGALS7, PTPRS, MGP, CPXM2, NID2, MCAM, ECM2, COL5A1, THY1, LAMA4, CD36, COL14A1, COL19A1, FBLN5, JAM2, MFAP4, AOC3	4.51e-10
GO:0030198~extracellular matrix organization	MIA, TNXB, LUM, COL3A1, CCDC80, POSTN, ECM2, SERPINH1, COL5A2, COL5A1, COL19A1, COL14A1, FBLN5, COL1A2, MYH11, COL12A1, COL1A1, DPT	3.86e-09
GO:0006955~immune response	C7, HLA-DRB1, CD8A, ENPP1, C3, C8ORF84, HLA-DRB3, CLU, SUSD2, PPARG, CXCL9, C1R, IFI44L, C1S, HLA-DMB, CCL5, CXCL12, B2M, AZGP1, IL17B, CCL21, HLA-DRB4, CD24, HLA-DPB1, CFD, HLA-DOA, SPON2, PTPRC, C4B, GZMA, HLA-B, HLA-DQA2, CCL18, HLA-DQA1, HLA-F, CCL13, TNFSF10, CCL14, TNFSF13B, CCR5, HLA-DPA1, CTSG, DMBT1	4.94e-09
GO:0043062~extracellular structure organization	MIA, TNXB, LUM, COL3A1, CCDC80, POSTN, ECM2, SERPINH1, COL5A2, COL5A1, COL19A1, COL14A1, FBLN5, COL1A2, MYH11, COL12A1, COL1A1, CHRNA1, DPT	7.24e-07
GO:0030199~collagen fibril organization	COL14A1, LUM, COL3A1, COL1A2, COL12A1, COL1A1, SERPINH1, COL5A2, COL5A1, DPT	1.51e-06
GO:0019882~antigen processing and presentation	CD8A, HLA-DRB1, HLA-DRB3, HLA-B, HLA-DMB, HLA-DQA2, HLA-DQA1, HLA-F, B2M, AZGP1, HLA-DRB4, HLA-DPA1, HLA-DPB1, HLA-DOA	3.05e-05
GO:0009611~response to wounding	C7, C3, ERBB3, F13A1, CLU, COL3A1, CXCL9, C1R, C1S, CCL5, FOS, IL17B, CCL21, SERPINA3, CD24, CFD, F10, PTGER3, C4B, ANXA1, IGF1, IGF2, COL5A1, CCL18, CCL13, CD36, CCR5, FBLN5, ANXA8L2, AOC3	6.56e-05
GO:0006952~defense response	C7, C3, CLU, PPARG, CXCL9, C1R, C1S, CCL5, FOS, IL17B, CCL21, SERPINA3, TFF3, CD24, CFD, PTPRC, PTGER3, C4B, ANXA1, IGF2, HLA-B, CCL18, LSP1, CCL13, PENK, CCR5, TPSAB1, CTSG, AOC3, DMBT1	0.00151746
GO:0006954~inflammatory response	C7, PTGER3, C4B, C3, CLU, CXCL9, ANXA1, IGF2, C1R, C1S, CCL5, CCL18, FOS, CCL13, IL17B, CCR5, CCL21, SERPINA3, CD24, CFD, AOC3	0.001606
GO:0002504~antigen processing and presentation of peptide or polysaccharide antigen via MHC class II	HLA-DRB1, HLA-DRB3, HLA-DRB4, HLA-DPA1, HLA-DPB1, HLA-DMB, HLA-DOA, HLA-DQA2, HLA-DQA1	0.0021205
GO:0009725~response to hormone stimulus	RBP4, CAV1, ENPP1, ERBB3, IGFBP7, PPARG, MGP, IGF2, CCL5, ADIPOQ, PCK1, ACVR1C, LEP, PRKAR2B, FOS, KRT19, CCND1, HMGCS2, FABP4, TFF3, CD24, COL1A1	0.00276337
GO:0009719~response to endogenous stimulus	RBP4, CAV1, ENPP1, ERBB3, IGFBP7, PPARG, MGP, IGF2, CCL5, ADIPOQ, PCK1, ACVR1C, LEP, PRKAR2B, FOS, KRT19, CCND1, HMGCS2, FABP4, TFF3, CD24, COL1A1, MGST1	0.0036481
GO:0010033~response to organic substance	RBP4, CAV1, CYP1B1, ENPP1, ERBB3, IGFBP7, NNAT, PPARG, COL3A1, C1S, CCL5, SERPINH1, B2M, ACVR1C, FOS, PRKAR2B, APOE, TFF3, CD24, EGR1, MGP, IGF2, ADIPOQ, PCK1, LEP, CCND1, KRT19, HMGCS2, ID1, FABP4, COL1A1, MGST1	0.00436786
GO:0050873~brown fat cell differentiation	CEBPA, RARRES2, LAMA4, RGS2, PPARG, FABP4, ADIPOQ	0.00447821
GO:0048584~positive regulation of response to stimulus	PTPRC, C7, C3, C4B, CLU, IGF2, C1R, C1S, CCL5, CXCL12, B2M, THY1, NTRK3, TNFSF13B, FABP4, CD24, CFD	0.00598173
GO:0048585~negative regulation of response to stimulus	LEP, PTPRC, PTPRF, ENPP1, APOE, PPARG, COL3A1, IGF2, NT5E, ADIPOQ, GRB14	0.0150926
GO:0032101~regulation of response to external stimulus	CAV1, C3, PPARG, IGF2, CCL5, CXCL12, ADIPOQ, NTRK3, LEP, APOE, FABP4, CD24, NT5E	0.0352638
GO:0045444~fat cell differentiation	CEBPA, RARRES2, LAMA4, CCND1, RGS2, PPARG, FABP4, ADIPOQ	0.0570051
GO:0050778~positive regulation of immune response	C7, PTPRC, TNFSF13B, C3, C4B, CLU, C1R, C1S, CD24, CFD, B2M, THY1	0.0745366
GO:0050727~regulation of inflammatory response	C3, APOE, PPARG, FABP4, IGF2, CD24, CCL5, NT5E, ADIPOQ	0.0837014
GO:0002526~acute inflammatory response	C7, PTGER3, C3, C4B, CLU, SERPINA3, C1R, IGF2, C1S, CFD	0.0844562
GO:0032964~collagen biosynthetic process	COL3A1, COL1A1, SERPINH1, COL5A1	0.085589
GO:0043434~response to peptide hormone stimulus	LEP, RBP4, HMGCS2, ENPP1, ERBB3, PPARG, TFF3, IGF2, COL1A1, CCL5, PCK1, ACVR1C	0.129111
GO:0006956~complement activation	C7, C3, C4B, CLU, C1R, C1S, CFD	0.134457
GO:0002541~activation of plasma proteins involved in acute inflammatory response	C7, C3, C4B, CLU, C1R, C1S, CFD	0.154009
GO:0006641~triglyceride metabolic process	CAV1, DGAT2, APOE, GPAM, PNPLA3, LIPE, PCK1	0.154009
GO:0006958~complement activation, classical pathway	C7, C3, C4B, CLU, C1R, C1S	0.21556
GO:0001959~regulation of cytokine-mediated signaling pathway	PTPRC, CAV1, PTPRF, CD24, ADIPOQ	0.231565
GO:0019216~regulation of lipid metabolic process	LEP, CAV1, APOE, IGFBP7, GPR109B, PPARG, SERPINA3, CIDEA, IGF2, ADIPOQ	0.239066
GO:0002455~humoral immune response mediated by circulating immunoglobulin	C7, C3, C4B, CLU, C1R, C1S	0.299731
GO:0006639~acylglycerol metabolic process	CAV1, DGAT2, APOE, GPAM, PNPLA3, LIPE, PCK1	0.323744
GO:0006638~neutral lipid metabolic process	CAV1, DGAT2, APOE, GPAM, PNPLA3, LIPE, PCK1	0.362568
GO:0002253~activation of immune response	C7, PTPRC, C3, C4B, CLU, C1R, C1S, CFD, THY1	0.378008
GO:0019915~lipid storage	CAV1, CD36, ENPP1, CIDEA, ACVR1C	0.378617
GO:0048878~chemical homeostasis	RBP4, PTPRC, C7, CAV1, PLP1, PTGER3, ENPP1, PPARG, IGF1, IGF2, CD52, CCL5, CXCL12, ADIPOQ, PCK1, CCL13, CCL14, CCR5, APOE, FABP4, CD24, CHRNA1	0.384718
GO:0006662~glycerol ether metabolic process	CAV1, DGAT2, APOE, GPAM, PNPLA3, LIPE, PCK1	0.404959
GO:0002684~positive regulation of immune system process	PTPRC, C7, C3, C4B, CLU, C1R, C1S, CXCL12, THY1, B2M, TNFSF13B, CD2, CD24, CFD	0.444967
GO:0001960~negative regulation of cytokine-mediated signaling pathway	PTPRC, CAV1, PTPRF, ADIPOQ	0.460343
GO:0018904~organic ether metabolic process	CAV1, DGAT2, APOE, GPAM, PNPLA3, LIPE, PCK1	0.501353
GO:0007167~enzyme linked receptor protein signaling pathway	PTPRD, PTPRF, CD8A, ERBB3, COL3A1, FST, FSTL1, IGF2, FLNA, NTRK3, FOS, CHRDL1, ID1, NTRK2, COL1A2, GDF10, CSF1R	0.522414
GO:0044057~regulation of system process	KCNE1L, EGR1, CAV1, MYL4, MYL5, GPR109B, FST, IGF2, MYL9, LEP, TNNT2, APOE, NTRK2, MYBPH, GUCY1A3, CNN1	0.545446
GO:0032868~response to insulin stimulus	LEP, RBP4, ENPP1, ERBB3, PPARG, IGF2, CCL5, PCK1, ACVR1C	0.57777
GO:0019432~triglyceride biosynthetic process	DGAT2, GPAM, PNPLA3, PCK1	0.680994
GO:0010876~lipid localization	RBP4, CAV1, CD36, ENPP1, APOE, SORL1, CLU, PPARG, ANXA1, CIDEA, ACVR1C	0.69038
GO:0006959~humoral immune response	C7, C3, C4B, CLU, C1R, C1S, CFD, DMBT1	0.730474
GO:0001501~skeletal system development	WNT5A, RBP4, COL3A1, IGF1, MGP, IGF2, POSTN, COL5A2, CHRDL2, CHRDL1, COL19A1, CLEC3B, COL1A2, GDF10, COL12A1, COL1A1	0.754809
GO:0009968~negative regulation of signal transduction	MDFI, PTPRC, CAV1, ENPP1, PTPRF, ERBB3, CILP, CIDEA, ADIPOQ, THY1, CCND1, RGS2, GRB14	0.80613
GO:0007610~behavior	EGR1, MAOA, CXCL9, FOSB, CCL5, CXCL12, CCL18, LEP, PRKAR2B, FOS, CCL13, CCL14, S100B, PENK, PTGDS, CCR5, PPP1R1B, CCL21, NTRK2, NHLH2	0.894336
GO:0002252~immune effector process	C7, PTPRC, TNFSF13B, CD8A, C3, C4B, CLU, C1R, C1S, CFD	0.91158
GO:0006875~cellular metal ion homeostasis	C7, PTPRC, CAV1, CCL13, CCL14, PTGER3, CCR5, APOE, CD52, CD24, CCL5, CXCL12	1.0489
GO:0031960~response to corticosteroid stimulus	FOS, CAV1, CCND1, IGFBP7, FABP4, COL1A1, CCL5, ADIPOQ	1.13743
GO:0007584~response to nutrient	RBP4, CAV1, CCND1, HMGCS2, IGFBP7, PPARG, MGP, COL1A1, ADIPOQ, MEST	1.24962
GO:0055065~metal ion homeostasis	C7, PTPRC, CAV1, CCL13, CCL14, PTGER3, CCR5, APOE, CD52, CD24, CCL5, CXCL12	1.5113
GO:0046883~regulation of hormone secretion	LEP, RBP4, GPR109B, NNAT, FST, ADIPOQ, ACVR1C	1.63764
GO:0046460~neutral lipid biosynthetic process	DGAT2, GPAM, PNPLA3, PCK1	1.70791
GO:0046463~acylglycerol biosynthetic process	DGAT2, GPAM, PNPLA3, PCK1	1.70791
GO:0007517~muscle organ development	TNNT2, RBP4, CAV1, MYL4, COL19A1, TAGLN, ERBB3, MYH3, MYH11, IGF1, CHRNA1, CSRP2	1.91511
GO:0046504~glycerol ether biosynthetic process	DGAT2, GPAM, PNPLA3, PCK1	2.18703
GO:0042592~homeostatic process	C7, RBP4, CAV1, ENPP1, GPR109B, PPARG, CD52, CCL5, CXCL12, APOE, SERPINA3, CD24, CHRNA1, PTPRC, PLP1, PTGER3, IGF1, CIDEA, IGF2, ADIPOQ, PCK1, CCL13, CCL14, TNFSF13B, CCR5, FABP4	2.19023
GO:0031032~actomyosin structure organization	TNNT2, KRT19, MYH11, CNN2, CNN1	2.19304
GO:0032963~collagen metabolic process	TNXB, COL3A1, COL1A1, SERPINH1, COL5A1	2.19304
GO:0010648~negative regulation of cell communication	MDFI, PTPRC, CAV1, ENPP1, PTPRF, ERBB3, CILP, CIDEA, ADIPOQ, THY1, CCND1, RGS2, GRB14	2.19508
GO:0002449~lymphocyte mediated immunity	C7, CD8A, C3, C4B, CLU, C1R, C1S	2.22545
GO:0006874~cellular calcium ion homeostasis	PTPRC, CAV1, CCL13, CCL14, PTGER3, CCR5, APOE, CD52, CD24, CCL5, CXCL12	2.24316
GO:0043588~skin development	COL3A1, COL1A2, COL1A1, COL5A2, COL5A1	2.50599
GO:0008015~blood circulation	ACTG2, CAV1, MYL4, APOE, PPARG, PDE5A, COL1A2, GUCY1A3, HBB, ADIPOQ, CXCL12	2.52999
GO:0003013~circulatory system process	ACTG2, CAV1, MYL4, APOE, PPARG, PDE5A, COL1A2, GUCY1A3, HBB, ADIPOQ, CXCL12	2.52999
GO:0009991~response to extracellular stimulus	LEP, FOS, RBP4, CAV1, CCND1, HMGCS2, IGFBP7, PPARG, MGP, COL1A1, ADIPOQ, MEST	2.65055
GO:0055074~calcium ion homeostasis	PTPRC, CAV1, CCL13, CCL14, PTGER3, CCR5, APOE, CD52, CD24, CCL5, CXCL12	2.73376
GO:0032102~negative regulation of response to external stimulus	LEP, APOE, PPARG, IGF2, NT5E, ADIPOQ	2.82881
GO:0002824~positive regulation of adaptive immune response based on somatic recombination of immune receptors built from immunoglobulin superfamily domains	PTPRC, TNFSF13B, C3, CD24, B2M	2.84802
GO:0055088~lipid homeostasis	CAV1, APOE, PPARG, FABP4, IGF2, CD24	3.08889
GO:0048545~response to steroid hormone stimulus	FOS, CAV1, KRT19, CCND1, IGFBP7, PPARG, FABP4, COL1A1, CD24, CCL5, ADIPOQ	3.19142
GO:0044259~multicellular organismal macromolecule metabolic process	TNXB, COL3A1, COL1A1, SERPINH1, COL5A1	3.22029
GO:0050728~negative regulation of inflammatory response	APOE, PPARG, IGF2, NT5E, ADIPOQ	3.22029
GO:0002821~positive regulation of adaptive immune response	PTPRC, TNFSF13B, C3, CD24, B2M	3.22029
GO:0007178~transmembrane receptor protein serine/threonine kinase signaling pathway	FOS, CHRDL1, ID1, FST, COL3A1, COL1A2, GDF10, FSTL1	3.47541
GO:0002460~adaptive immune response based on somatic recombination of immune receptors built from immunoglobulin superfamily domains	C7, CD8A, C3, C4B, CLU, C1R, C1S	3.61682
GO:0002250~adaptive immune response	C7, CD8A, C3, C4B, CLU, C1R, C1S	3.61682
GO:0035150~regulation of tube size	ACTG2, CAV1, APOE, PDE5A, GUCY1A3, HBB	3.65945
GO:0050880~regulation of blood vessel size	ACTG2, CAV1, APOE, PDE5A, GUCY1A3, HBB	3.65945
GO:0010001~glial cell differentiation	PLP1, ERBB3, SOX11, PHGDH, IGF1, C1S	3.65945
GO:0006873~cellular ion homeostasis	PTPRC, C7, CAV1, PLP1, PTGER3, ENPP1, CD52, CCL5, CXCL12, ADIPOQ, CCL13, CCL14, CCR5, APOE, CD24, CHRNA1	3.72624
GO:0031667~response to nutrient levels	LEP, RBP4, CAV1, CCND1, HMGCS2, IGFBP7, PPARG, MGP, COL1A1, ADIPOQ, MEST	3.84315
GO:0051384~response to glucocorticoid stimulus	FOS, CAV1, CCND1, IGFBP7, FABP4, CCL5, ADIPOQ	3.85817
GO:0016064~immunoglobulin mediated immune response	C7, C3, C4B, CLU, C1R, C1S	3.97096
GO:0051051~negative regulation of transport	MDFI, ENPP1, ERBB3, FST, CIDEA, IGF2, ADIPOQ, FLNA, ACVR1C	4.04065
GO:0051048~negative regulation of secretion	ERBB3, FST, CIDEA, IGF2, ADIPOQ, ACVR1C	4.30064
GO:0055082~cellular chemical homeostasis	PTPRC, C7, CAV1, PLP1, PTGER3, ENPP1, CD52, CCL5, CXCL12, ADIPOQ, CCL13, CCL14, CCR5, APOE, CD24, CHRNA1	4.33145
GO:0003012~muscle system process	TNNT2, ACTG2, MYL4, CALD1, MYH3, MYH11, GUCY1A3, IGF1, CHRNA1, MYH8	4.38341
GO:0030155~regulation of cell adhesion	LAMA4, CD36, ERBB3, CCDC80, COL1A1, CD24, ECM2, COL8A1, ADIPOQ	4.41948
GO:0051046~regulation of secretion	LEP, RBP4, ERBB3, GPR109B, NNAT, FST, NTRK2, CIDEA, IGF2, ADIPOQ, ACVR1C	4.59768
GO:0045087~innate immune response	C7, C3, C4B, CLU, PPARG, C1R, C1S, CFD, DMBT1	4.61867
GO:0019724~B cell mediated immunity	C7, C3, C4B, CLU, C1R, C1S	4.64897
GO:0010906~regulation of glucose metabolic process	LEP, ENPP1, IGF1, IGF2, ADIPOQ	5.03269
GO:0001932~regulation of protein amino acid phosphorylation	MDFI, PRKAR2B, PTPRC, CAV1, CCND1, ENPP1, IGF1, IGF2, CD24, ADIPOQ	5.31054
GO:0003018~vascular process in circulatory system	ACTG2, CAV1, APOE, PDE5A, GUCY1A3, HBB	5.40342
GO:0031348~negative regulation of defense response	APOE, PPARG, IGF2, NT5E, ADIPOQ	5.57124
GO:0001568~blood vessel development	CAV1, LAMA4, BGN, ID1, APOE, COL3A1, NTRK2, COL1A2, COL1A1, CXCL12, COL5A1, THY1	6.03276
GO:0044236~multicellular organismal metabolic process	TNXB, COL3A1, COL1A1, SERPINH1, COL5A1	6.14554
GO:0051605~protein maturation by peptide bond cleavage	C7, C3, C4B, CLU, C1R, C1S, CFD	6.22832
GO:0002443~leukocyte mediated immunity	C7, CD8A, C3, C4B, CLU, C1R, C1S	6.22832
GO:0060341~regulation of cellular localization	MDFI, LEP, RBP4, GPR109B, NNAT, FST, NTRK2, CIDEA, IGF2, ADIPOQ, FLNA, ACVR1C	6.61265
GO:0040014~regulation of multicellular organism growth	LEP, APOE, IGF1, GPAM, ACVR1C, FOXS1	6.68596
GO:0046626~regulation of insulin receptor signaling pathway	PTPRF, ENPP1, IGF2, GRB14	6.71356
GO:0010675~regulation of cellular carbohydrate metabolic process	LEP, ENPP1, IGF1, IGF2, ADIPOQ	6.75621
GO:0010627~regulation of protein kinase cascade	MDFI, LEP, PTPRC, CAV1, TNFSF10, F10, ERBB3, IGF1, IGF2, CD24, ADIPOQ, FLNA	6.84597
GO:0001944~vasculature development	CAV1, LAMA4, BGN, ID1, APOE, COL3A1, NTRK2, COL1A2, COL1A1, CXCL12, COL5A1, THY1	7.21459
GO:0042493~response to drug	FOS, CAV1, CCND1, HMGCS2, ERBB3, PPARG, FABP4, CCL5, ADIPOQ, LIPE, MGST1	7.33963
GO:0006109~regulation of carbohydrate metabolic process	LEP, ENPP1, IGF1, IGF2, ADIPOQ	7.4038
GO:0030003~cellular cation homeostasis	C7, PTPRC, CAV1, CCL13, CCL14, PTGER3, CCR5, APOE, CD52, CD24, CCL5, CXCL12	7.87084
GO:0010647~positive regulation of cell communication	PTPRC, CAV1, F10, CD8A, ERBB3, IGF1, IGF2, ADIPOQ, FLNA, LEP, TNFSF10, GPC3, NTRK2, CD24	7.99136
GO:0032103~positive regulation of response to external stimulus	NTRK3, C3, FABP4, CD24, CCL5, CXCL12	8.15838
GO:0050801~ion homeostasis	PTPRC, C7, CAV1, PLP1, PTGER3, ENPP1, CD52, CCL5, CXCL12, ADIPOQ, CCL13, CCL14, CCR5, APOE, CD24, CHRNA1	8.4347
GO:0042063~gliogenesis	PLP1, ERBB3, SOX11, PHGDH, IGF1, C1S	8.6928
GO:0051604~protein maturation	C7, C3, C4B, CLU, C1R, C1S, CFD, SERPINH1	8.69696
GO:0009967~positive regulation of signal transduction	PTPRC, CAV1, F10, CD8A, ERBB3, IGF1, IGF2, ADIPOQ, FLNA, LEP, TNFSF10, GPC3, CD24	8.83953
GO:0019835~cytolysis	C7, GZMA, MMD, GZMH	8.88562
GO:0043255~regulation of carbohydrate biosynthetic process	LEP, ENPP1, IGF2, ADIPOQ	8.88562
GO:0002673~regulation of acute inflammatory response	C3, PPARG, IGF2, CCL5	8.88562
GO:0051050~positive regulation of transport	RBP4, CAV1, C3, ERBB3, APOE, GPR109B, NNAT, IGF2, ADIPOQ, FLNA, THY1	9.03117
GO:0031952~regulation of protein amino acid autophosphorylation	PTPRC, ENPP1, IGF2	9.68581
GO:0042060~wound healing	F10, CD36, ERBB3, FBLN5, F13A1, COL3A1, IGF1, ANXA8L2, IGF2, COL5A1	9.82153
GO:0030005~cellular di-, tri-valent inorganic cation homeostasis	PTPRC, CAV1, CCL13, CCL14, PTGER3, CCR5, APOE, CD52, CD24, CCL5, CXCL12	10.1451
GO:0050730~regulation of peptidyl-tyrosine phosphorylation	PTPRC, CAV1, IGF1, IGF2, CD24, ADIPOQ	10.4301
GO:0051348~negative regulation of transferase activity	PTPRC, CAV1, APOE, PPARG, FABP4, IGF2, THY1	10.4303
GO:0040008~regulation of growth	RBP4, ENPP1, IGFBP7, PPARG, IGF1, IGF2, FOXS1, ACVR1C, NTRK3, LEP, WISP2, GPC3, APOE, GPAM	10.5596
GO:0048592~eye morphogenesis	RBP4, NTRK2, COL8A1, COL5A2, COL5A1, THY1	11.0544
GO:0051241~negative regulation of multicellular organismal process	RBP4, CAV1, APOE, PPARG, CIDEA, GUCY1A3, IGF2, CD24, ADIPOQ	12.4821
GO:0006111~regulation of gluconeogenesis	LEP, IGF2, ADIPOQ	12.5776
GO:0010810~regulation of cell-substrate adhesion	CD36, CCDC80, COL1A1, ECM2, COL8A1	12.9936
GO:0006937~regulation of muscle contraction	CAV1, MYL5, MYBPH, GUCY1A3, CNN1, MYL9	13.0641
GO:0007267~cell-cell signaling	WNT5A, PLP1, PTPRF, MAOA, CXCL9, IGF2, CCL5, CCL18, LEP, WISP2, TNFSF10, CCL13, CCL14, IL17B, CCR5, CCL21, APOE, NTRK2, CD24, CHRNA1	13.2317
GO:0010740~positive regulation of protein kinase cascade	LEP, PTPRC, TNFSF10, F10, ERBB3, IGF1, IGF2, ADIPOQ, FLNA	13.7644
GO:0055066~di-, tri-valent inorganic cation homeostasis	PTPRC, CAV1, CCL13, CCL14, PTGER3, CCR5, APOE, CD52, CD24, CCL5, CXCL12	14.0764
GO:0042127~regulation of cell proliferation	CEBPA, RBP4, PTPRC, RARRES3, CAV1, PTPRF, ERBB3, IGFBP7, CLU, PPARG, ANXA1, IGF1, IGF2, AZGP1, WISP2, CCND1, CCL14, GPC3, TNFSF13B, APOE, ADRA2A, FABP4, CD24, DPT	15.3234
GO:0045912~negative regulation of carbohydrate metabolic process	ENPP1, IGF2, ADIPOQ	15.7218
GO:0010677~negative regulation of cellular carbohydrate metabolic process	ENPP1, IGF2, ADIPOQ	15.7218
GO:0018149~peptide cross-linking	BGN, F13A1, COL3A1, ANXA1	15.7285
GO:0042593~glucose homeostasis	RBP4, PPARG, IGF2, ADIPOQ, PCK1	15.9526
GO:0033500~carbohydrate homeostasis	RBP4, PPARG, IGF2, ADIPOQ, PCK1	15.9526
GO:0055080~cation homeostasis	C7, PTPRC, CAV1, CCL13, CCL14, PTGER3, CCR5, APOE, CD52, CD24, CCL5, CXCL12	17.5162
GO:0048002~antigen processing and presentation of peptide antigen	HLA-B, HLA-DOA, B2M, HLA-F	18.9803
GO:0010811~positive regulation of cell-substrate adhesion	CD36, CCDC80, ECM2, COL8A1	18.9803
GO:0045833~negative regulation of lipid metabolic process	APOE, GPR109B, CIDEA, IGF2	18.9803
