# Supplementary material for: Gene Expression Profiling Identifies Molecular Pathways Associated with Collagen VI Deficiency and Provides Novel Therapeutic Targets
Source: PLoS One. 2013 Oct 11;8(10):e77430. doi: 10.1371/journal.pone.0077430 (PMC3819505; doi:10.1371/journal.pone.0077430)
Supplement: Table S6 — List of significant KEGG pathways in UCMD vs control muscle. (XLSX) [file pone.0077430.s006.xlsx]

## Sheet: Hoja1
Table S6. List of significant KEGG pathways in UCMD vs control muscle.
Term	Genes	FDR
hsa05416:Viral myocarditis	CAV1, HLA-DRB1, HLA-DRB3, MYH3, HLA-B, HLA-DMB, MYH8, HLA-DQA2, HLA-DQA1, HLA-F, CCND1, MYH11, HLA-DRB4, HLA-DPA1, HLA-DPB1, HLA-DOA	1.33e-06
hsa04940:Type I diabetes mellitus	HLA-DRB1, HLA-DRB3, HLA-DRB4, IGF2, HLA-DPA1, HLA-DPB1, HLA-B, HLA-DMB, HLA-DOA, HLA-DQA2, HLA-DQA1, HLA-F	5.27e-05
hsa05322:Systemic lupus erythematosus	C7, HLA-DRB1, C3, C4B, HLA-DRB3, C1R, C1S, HLA-DMB, HLA-DQA2, HLA-DQA1, HIST1H4E, HLA-DRB4, HLA-DPA1, HLA-DPB1, HLA-DOA, CTSG	0.000117
hsa05330:Allograft rejection	HLA-DRB1, HLA-DRB3, HLA-DRB4, HLA-DPA1, HLA-DPB1, HLA-B, HLA-DMB, HLA-DOA, HLA-DQA2, HLA-DQA1, HLA-F	0.000163
hsa05332:Graft-versus-host disease	HLA-DRB1, HLA-DRB3, HLA-DRB4, HLA-DPA1, HLA-DPB1, HLA-B, HLA-DMB, HLA-DOA, HLA-DQA2, HLA-DQA1, HLA-F	0.000344
hsa04514:Cell adhesion molecules (CAMs)	PTPRC, CADM3, PTPRF, CD8A, HLA-DRB1, HLA-DRB3, HLA-B, HLA-DMB, HLA-DQA2, HLA-DQA1, HLA-F, CD2, HLA-DRB4, HLA-DPA1, HLA-DPB1, JAM2, HLA-DOA	0.000755
hsa04510:Focal adhesion	CAV1, MYL5, TNXB, MYLK3, COL3A1, IGF1, MYL10, COL5A2, COL5A1, FLNA, MYL9, CCND1, LAMA4, COL6A6, COL1A2, COL6A1, COL1A1, MYLK, THBS4	0.00192536
hsa04672:Intestinal immune network for IgA production	TNFSF13B, HLA-DRB1, HLA-DRB3, HLA-DRB4, HLA-DPA1, HLA-DPB1, HLA-DMB, HLA-DOA, HLA-DQA2, CXCL12, HLA-DQA1	0.00270551
hsa05320:Autoimmune thyroid disease	HLA-DRB1, HLA-DRB3, HLA-DRB4, HLA-DPA1, HLA-DPB1, HLA-B, HLA-DMB, HLA-DOA, HLA-DQA2, HLA-DQA1, HLA-F	0.00384224
hsa05310:Asthma	HLA-DRB1, HLA-DRB3, HLA-DRB4, HLA-DPA1, HLA-DPB1, HLA-DMB, HLA-DOA, HLA-DQA2, HLA-DQA1	0.00553337
hsa04612:Antigen processing and presentation	HLA-DRB1, CD8A, HLA-DRB3, HLA-B, HLA-DMB, HLA-DQA2, HLA-DQA1, HLA-F, B2M, HLA-DRB4, HLA-DPA1, HLA-DPB1, HLA-DOA	0.00570218
hsa04512:ECM-receptor interaction	LAMA4, CD36, TNXB, COL6A6, COL3A1, COL1A2, COL6A1, COL1A1, COL5A2, COL5A1, THBS4	0.0409764
hsa03320:PPAR signaling pathway	CD36, HMGCS2, PLIN1, SCD, PPARG, FABP4, ADIPOQ, FABP5, PCK1	0.307309
hsa04610:Complement and coagulation cascades	C7, F10, C3, C4B, F13A1, C1R, C1S, CFD	1.66835
hsa04640:Hematopoietic cell lineage	CD36, CD8A, CD3D, HLA-DRB1, HLA-DRB3, CD2, HLA-DRB4, CSF1R	19.9929
