# Supplementary material for: Gene Expression Profiling Identifies Molecular Pathways Associated with Collagen VI Deficiency and Provides Novel Therapeutic Targets
Source: PLoS One. 2013 Oct 11;8(10):e77430. doi: 10.1371/journal.pone.0077430 (PMC3819505; doi:10.1371/journal.pone.0077430)
Supplement: Table S7 — List of significant gene networks (IPA) in UCMD vs control. (XLSX) [file pone.0077430.s007.xlsx]

## Sheet: Hoja1
Table S7. List of significant gene networks (IPA) in UCMD vs control muscle.
ID	Molecules in Network	Score	Focus Molecules	Top Functions
1	CCL5, CCL13, CCL14, CCL18, CCL21, chemokine, Collagen type III,Collagen Type V, CTSG, CXCL9, CXCL12, EBF1, Ecm,ECM2 (includes EG:1842), FBLN5, GDNF, GPC3, GZMA, IGF1, IGF2, IGFBP7, Igfbp, IGLL1/IGLL5, IL33, Integrin, LOXL1, MATN2, PDGF BB, POSTN, SORL1, Tgf beta, THBS4, TSPAN8, WISP2, WNT5A	41	27	Cell-To-Cell Signaling and Interaction, Cellular Movement, Hematological System Development and Function
2	ADH1A, ADH1C, ADIPOQ, AKR1B10, ARL4C, CEBPA, CFD, COL12A1, COL19A1, COL1A2, COL1A1 (includes EG:1277), COL21A1, COL3A1, COL5A1, COL5A2, COL6A1, COL6A6, COL8A1, COL9A3, collagen, Collagen Alpha1, Collagen type I,Collagen Type VI, Creb, DGAT2, EGR1, G0S2, HIST1H4A (includes others), Histone h3, Histone h4, RGS2 (includes EG:19735), SERPINH1, TAGLN, thymidine kinase, XIST	41	27	Connective Tissue Disorders, Dermatological Diseases and Conditions, Gastrointestinal Disease
3	C/ebp, CIDEC, COBLL1, Coup-Tf, FABP4, FABP5, FABP, FOS, FOSB, FSTL1, glutathione transferase, GST, GSTM5, GSTT1, HBA1/HBA2, HBB, HBD (includes EG:15130), hemoglobin, LEP, LIPE, LY6D, MAOA, MGST1, NR2F1, PCK1 (includes EG:18534), PENK, PEPCK, PLIN1, PPARG, PTGDS, Rar, RARRES2, Rxr, SCD, SWI-SNF	36	25	Lipid Metabolism, Small Molecule Biochemistry, Molecular Transport
4	Akt, ASB2, ATP2A1, CASP4, CASP5, caspase, CAV1, CCND1, CSF1R, ERBB3, ERK1/2, estrogen receptor, FASN, FKBP5, FLNA, HCST, Hsp70, Hsp90, ID1, MGP, MKNK2, NTRK2, NTRK3, P38 MAPK, PHGDH, PI3K (complex), PITX1, PLC gamma, PPP1R1B, PTPase, PTPRD, PTPRF, PTPRS, Trk Receptor, VIM	27	24	Cardiovascular System Development and Function, Cell Morphology, Cellular Development
5	CD2, CD8A, Collagen type II, CSF3, ERK, HLA Class I, HLA-B, HLA-DMB, HLA-DOA, HLA-DPA1, HLA-DPB1, HLA-DQA1, HLA-DQA2, HLA-DR, HLA-DRB1, HLA-DRB3, HLA-DRB4, Hla-Drb, HLA-F, LSP1 (includes EG:16985), MHC Class I (complex), MHC CLASS I (family), Mhc class ii, MHC Class II (complex), MHC I-Î±,MHC II-Î², Mhc2 Alpha, NFkB (complex), PCOLCE, PLP1 (includes EG:18823), PTPRC, STMN1, TCR, TUBB6, Tubulin	25	20	Inflammatory Disease, Neurological Disease, Skeletal and Muscular Disorders
6	ADRA2A, ADRBK2, APOE, B2M, BGN, C3, C1q, C1R, C1S, C4B (includes others), CCR5, CLU, Collagen type IX, Collagen type xviii, Collagen(s), Complement component 1, FBLN1, Fibrinogen, Gi-coupled receptor, Gpcr, HCAR3, HDL, IgG1, IgG, IgG2a, IGHG1, IGHG3, IGKC, Igm, Laminin, LDL, MHC, NPR3 (includes EG:18162), PTGER3, RBP4	23	19	Connective Tissue Disorders, Inflammatory Disease, Skeletal and Muscular Disorders
7	C4B (includes others), CA14, CCL5, CCL3L1/CCL3L3, CTSG, CTSK, FGF19, GYG2, heparin, HMGB2, HMGCS2, IER2, IL6R, ITGAL, KLB, LGALS12, LUM, MEST, MITF, MLF1, NR3C1, RELT, RUNX2, ERPINF1, SLC1A7, SNCA, SOD3, Sod, TMEM119, TNFAIP6, TNFRSF11B, TPPP3, TPSAB1/TPSB2, TRIB3, UGCG	23	18	Inflammatory Response, Cellular Movement, Hematological System Development and Function
8	AGRN, ATP5O, C2orf40, CHRNA1, CLIC6, DLG4, FAP, FIGF, FZD2, GADD45G, HTT, Ifi204 (includes others), ITGA8, ITGB1, Laminin, LRRC7, MFAP4, MYBPH, MYL4, MYO5B, MYOD1, NPNT, NPTX1, NRG1 (includes EG:3084), NT5E, PFKM, PLP1 (includes EG:18823), POSTN, PVALB (includes EG:19293), RAPSN, SIK1, SSC5D, SUSD2,T HRSP, THY1	22	18	Cell-To-Cell Signaling and Interaction, Cellular Assembly and Organization, Cellular Function and Maintenance
9	ACSL5, ADH7, AKR1B10, APBB1IP, arginase, BHMT, CEBPB (includes EG:1051), CES1, CES3, CFD, CIDEA, CIDEC, EMCN, F10, GPAM, MGLL, MGST1, MMD, NFE2L2, NHLH2, NRAS (includes EG:18176), Orm1 (includes others), PHLDA1, PNPLA3, PPARA, PRKAR2B, PRKCE, RBP4, RBP7, SREBF1, STAT3, SYNPO, TMEM176A, TMEM176B, TRIM63	22	19	Lipid Metabolism, Molecular Transport, Small Molecule Biochemistry
10	ADIPOQ, CD69, CDKN1A, CIDEC, CISH, CLEC3B, COL15A1, COL5A2, CRIP1, Cyp2c40 (includes others), EEF1G, FBXO32, GADD45G, GRB14, HBP1, HMG CoA synthase, HNF4A, HOXA10, ID4, IGHA1, Igha (mouse), MYC, MYCN, NMI, OLIG1, PHGDH, PRDM16, Prl2c2 (includes others), SLIT3, STAT5A, STAT5a/b, TBX1, TDO2, TNFSF13B, TNXB	20	17	Cell Cycle, Connective Tissue Development and Function, Cellular Development
