# Supplementary material for: Gene Expression Profiling Identifies Molecular Pathways Associated with Collagen VI Deficiency and Provides Novel Therapeutic Targets
Source: PLoS One. 2013 Oct 11;8(10):e77430. doi: 10.1371/journal.pone.0077430 (PMC3819505; doi:10.1371/journal.pone.0077430)
Supplement: Table S8 — List of gene changes FDR<0.05 in UCMD vs DMD. (XLSX) [file pone.0077430.s008.xlsx]

## Sheet: Hoja1
Table S8. List of gene changes FDR<0.05 in UCMD vs DMD.
Gene symbol	agID	FC	q-Values
HMBOX1	A_24_P932736	-14.2	0
ENST00000506335	A_33_P3379076	-13.1	0
PPP6R1	A_23_P119448	-12.1	0
CD86	A_24_P131589	-11.8	0
CD86	A_24_P131589	-11.5	0
A_33_P3401394	A_33_P3401394	-10.7	0.019125
RPA4	A_23_P254212	-8.9	0
LRRC2	A_23_P155463	-8.6	0
SPEN	A_33_P3347417	-8.2	0
IGFN1	A_33_P3382100	-8.2	0
VPS18	A_24_P18802	-8	0
ENST00000519878	A_33_P3308158	-7.7	0
GPR179	A_33_P3236416	-7.6	0.00142857
PROM2	A_33_P3389827	-7	0.002
GPR182	A_33_P3243405	-6.4	0.00190476
MYH3	A_23_P26865	-6.3	0.00190476
GPR182	A_33_P3243405	-6.3	0.00190476
MYH3	A_23_P26865	-6.3	0.00190476
ENST00000506859	A_33_P3213832	-6.2	0.00190476
DDN	A_23_P2317	-5.8	0.00142857
A_33_P3382887	A_33_P3382887	-5.5	0.00190476
KRT79	A_33_P3315263	-5.3	0.0052
SCARNA5	A_33_P3363082	-5.2	0.00272727
ENST00000381796	A_33_P3347040	-5	0.00708333
SNORD17	A_33_P3263379	-4.9	0.0052
SNORD3B-1	A_33_P3252333	-4.7	0.00536585
CCDC66	A_23_P396981	-4.4	0.00722222
BICC1	A_33_P3293913	-4.4	0.0072549
CISH	A_23_P144096	-4.3	0.00606061
FRZB	A_23_P363778	-4.3	0.006
HOMER2	A_23_P99906	-4.3	0.00478261
LOC389834	A_33_P3364293	-4.2	0.0059375
ENST00000366116	A_33_P3327818	-4.2	0.00592593
CISH	A_23_P144096	-4.2	0.00568182
HOMER2	A_23_P99906	-4.2	0.006
FRZB	A_23_P363778	-4.2	0.00534884
ATP1B4	A_24_P91832	-4.1	0.00538462
BNC2	A_23_P43690	-4.1	0.006
ENST00000397064	A_33_P3272352	-4.1	0.0059375
A_33_P3229390	A_33_P3229390	-4.1	0.00583333
TBX1	A_23_P211345	-4	0.00536585
A_33_P3244361	A_33_P3244361	-4	0.00583333
TBX1	A_23_P211345	-4	0.00536585
RNF222	A_33_P3318444	-4	0.00536585
PVALB	A_23_P17844	-4	0.0135484
PITX1	A_33_P3240328	-4	0.00719298
XIRP2	A_23_P393163	-4	0.011
SLC9A4	A_33_P3333050	-4	0.00583333
PITX1	A_33_P3240328	-3.9	0.0075
A_33_P3399755	A_33_P3399755	-3.9	0.00714286
ENST00000398067	A_33_P3336223	-3.9	0.00536585
FLJ41941	A_33_P3400107	-3.9	0.0115385
SIM1	A_23_P214743	-3.9	0.00695652
PVALB	A_23_P17844	-3.8	0.0147788
IGFN1	A_33_P3338066	-3.8	0.00722222
FXYD4	A_23_P98121	-3.8	0.00952381
RTP2	A_33_P3341841	-3.8	0.00534884
LRRD1	A_33_P3420446	-3.8	0.00622222
PHOSPHO1	A_33_P3332135	-3.8	0.0072549
POT1	A_33_P3882624	-3.8	0.0101563
SCT	A_23_P104594	-3.7	0.0101515
SPP1	A_23_P7313	-3.7	0.0113158
SIM1	A_23_P214743	-3.7	0.00728814
DKFZP547L112	A_33_P3349252	-3.7	0.00719298
A_33_P3366493	A_33_P3366493	-3.7	0.00786885
PYY2	A_24_P233078	-3.7	0.00728814
ANKRD1	A_23_P161218	-3.7	0.0118519
DYSFIP1	A_33_P3252048	-3.6	0.00708333
SNAR-A3	A_33_P3587376	-3.6	0.00722222
SPP1	A_23_P7313	-3.6	0.0142268
POT1	A_33_P3882624	-3.6	0.0124706
A_33_P3319150	A_33_P3319150	-3.6	0.0115584
TAL2	A_23_P409449	-3.5	0.00719298
SPP1	A_23_P7313	-3.5	0.0147959
ANKRD1	A_23_P161218	-3.5	0.0142268
SCT	A_23_P104594	-3.5	0.0136264
A_33_P3247077	A_33_P3247077	-3.5	0.0107246
A_33_P3287105	A_33_P3287105	-3.5	0.010597
MOCS3	A_33_P3350202	-3.5	0.01125
POLR2J2	A_23_P215669	-3.5	0.0105882
GLT1D1	A_32_P19294	-3.5	0.0142268
LOC100131727	A_32_P84728	-3.5	0.0113158
FAM118A	A_33_P3424861	-3.5	0.0101539
SPP1	A_23_P7313	-3.5	0.0147788
SFTPA2	A_33_P3344574	-3.5	0.0113699
ARGLU1	A_23_P162782	-3.5	0.0112676
NKAIN1	A_23_P51376	-3.4	0.0113158
A_33_P3423845	A_33_P3423845	-3.4	0.0125
FAT3	A_33_P3257513	-3.4	0.00870968
YPEL4	A_24_P21770	-3.4	0.0135106
RBAK-LOC389458	A_33_P3232038	-3.4	0.0118519
SPP1	A_23_P7313	-3.3	0.0172993
TTC28	A_33_P3544887	-3.3	0.0118519
RBM10	A_33_P3499102	-3.3	0.0125
ACTC1	A_33_P3236382	-3.3	0.0176552
SPP1	A_23_P7313	-3.3	0.016087
A_33_P3402773	A_33_P3402773	-3.3	0.0151887
SSTR3	A_23_P68910	-3.3	0.0174436
CD79A	A_23_P107735	-3.3	0.0152294
ACTC1	A_33_P3236382	-3.3	0.017305
SPP1	A_23_P7313	-3.3	0.0188667
LRRC39	A_23_P330578	-3.3	0.0125287
CRNDE	A_32_P104063	-3.3	0.0162185
PPFIA4	A_23_P420692	-3.3	0.0125
HDGF	A_33_P3235400	-3.3	0.0161864
PRSS36	A_24_P412734	-3.3	0.0134831
CAMK2A	A_24_P380311	-3.3	0.0146602
CAMK2A	A_24_P380311	-3.3	0.0152381
SPP1	A_23_P7313	-3.3	0.0191195
TIAM2	A_24_P303454	-3.3	0.0147788
ENST00000400767	A_32_P111996	-3.2	0.0172464
IRX4	A_23_P110837	-3.2	0.0172993
ENST00000296312	A_33_P3287113	-3.2	0.0146535
ARHGAP36	A_23_P72968	-3.2	0.0188667
MOCS3	A_33_P3350202	-3.2	0.0152885
HDGF	A_33_P3235400	-3.2	0.0173643
S100A2	A_33_P3376249	-3.2	0.0188235
KRTAP19-2	A_33_P3311267	-3.2	0.0148485
CEACAM19	A_23_P78526	-3.2	0.0172
GPR45	A_23_P131534	-3.2	0.0167742
LOC100287314	A_33_P3518572	-3.2	0.0167742
NP105946	A_33_P3346680	-3.2	0.0153271
SLC9A4	A_33_P3396270	-3.2	0.0136264
PDE4DIP	A_33_P3214491	-3.2	0.0146535
KIAA1875	A_33_P3290955	-3.2	0.0148246
SOX6	A_33_P3233916	-3.2	0.0125287
SOX6	A_33_P3233916	-3.2	0.0126829
CYP2J2	A_23_P103486	-3.2	0.0174074
LOC100133131	A_33_P3236340	-3.2	0.0146602
LOC100128346	A_33_P3333058	-3.2	0.0147788
DPEP3	A_23_P129413	-3.2	0.0178322
ENST00000398364	A_33_P3319640	-3.2	0.0152294
EXTL1	A_23_P62999	-3.2	0.0197647
A_33_P3407601	A_33_P3407601	-3.2	0.0161207
SPP1	A_23_P7313	-3.2	0.0206044
TAS1R3	A_33_P3286973	-3.1	0.0168333
AK311115	A_33_P3399468	-3.1	0.0178873
A_33_P3381762	A_33_P3381762	-3.1	0.0173485
ENST00000457865	A_33_P3338152	-3.1	0.0168033
ENST00000412877	A_33_P3396459	-3.1	0.0173282
CYP2J2	A_23_P103486	-3.1	0.0188667
S100A2	A_33_P3376249	-3.1	0.0197633
ANKS1B	A_33_P3258003	-3.1	0.0135484
CYP2J2	A_23_P103486	-3.1	0.0187662
CYP2J2	A_23_P103486	-3.1	0.0191083
SPP1	A_23_P7313	-3.1	0.0212565
C14orf162	A_24_P232790	-3.1	0.0173643
CYP2J2	A_23_P103486	-3.1	0.0191772
CYP2J2	A_23_P103486	-3.1	0.0192024
DUSP27	A_33_P3294645	-3.1	0.0161864
CYP2J2	A_23_P103486	-3.1	0.0195783
C10orf71	A_33_P3308292	-3.1	0.0168033
AK128866	A_33_P3256344	-3.1	0.0176552
SNORA73A	A_33_P3316505	-3.1	0.0188667
A_33_P3292130	A_33_P3292130	-3.1	0.0182877
EXTL1	A_23_P62999	-3.1	0.0221127
DHRS4L1	A_33_P3359368	-3.1	0.0236638
A_33_P3245620	A_33_P3245620	-3.1	0.017305
CYP2J2	A_23_P103486	-3	0.0196512
CYP2J2	A_23_P103486	-3	0.02
IRX4	A_23_P110837	-3	0.0213021
TMEM95	A_24_P307289	-3	0.0218049
A_33_P3263512	A_33_P3263512	-3	0.0189103
ENST00000543781	A_33_P3409245	-3	0.0203955
CD79A	A_23_P107735	-3	0.0188742
MYCNOS	A_23_P67952	-3	0.0173643
CELF1	A_23_P318396	-3	0.0174603
RMRP	A_33_P3401284	-3	0.0214428
TNFRSF12A	A_23_P49338	-3	0.0240851
RMRP	A_33_P3401284	-3	0.0214
A_33_P3363305	A_33_P3363305	-3	0.0171943
A_33_P3220853	A_33_P3220853	-3	0.0188816
RSPO3	A_24_P106542	-3	0.0197076
CYP2J2	A_23_P103486	-3	0.0214439
T53825	A_32_P115558	-3	0.0173077
F7	A_23_P117298	-3	0.0201704
AMPD1	A_33_P3248152	-3	0.0196364
RNU105A	A_33_P3254695	-3	0.0206522
TBXA2R	A_33_P3307886	-3	0.0195122
HOXC10	A_24_P218805	-3	0.0262016
KCNH3	A_33_P3253672	-3	0.0217241
ZNF497	A_33_P3239143	-3	0.0198214
LOC100134663	A_24_P152468	-3	0.0221327
LOC646903	A_33_P3520693	-3	0.0189032
F7	A_23_P117298	-3	0.020663
XIRP2	A_23_P108743	-3	0.0247917
EVX1	A_24_P368943	-3	0.0218628
ENST00000360087	A_33_P3278826	-3	0.0214356
TMEM63B	A_23_P167856	-2.9	0.0192593
C1orf140	A_33_P3295091	-2.9	0.0197688
TTLL11	A_23_P333852	-2.9	0.0174627
AK097143	A_33_P3613358	-2.9	0.0205587
GBP6	A_23_P130642	-2.9	0.0203933
IRX4	A_23_P110837	-2.9	0.0220574
HOXB13-AS1	A_33_P3308456	-2.9	0.0214213
LYNX1	A_33_P3418194	-2.9	0.0236797
MYOZ2	A_24_P166126	-2.9	0.0247479
GBP6	A_23_P130642	-2.9	0.020663
BF733045	A_33_P3422248	-2.9	0.0234361
A_33_P3337742	A_33_P3337742	-2.9	0.0223502
ENST00000536698	A_33_P3284854	-2.9	0.0215657
C13orf29	A_23_P368909	-2.9	0.0211856
LOC143286	A_33_P3452003	-2.9	0.0196407
ENST00000324659	A_33_P3415859	-2.9	0.0218841
RUNX1	A_33_P3211804	-2.9	0.0231532
F7	A_23_P117298	-2.9	0.0214286
C5orf33	A_33_P3233649	-2.9	0.0193168
ENST00000398924	A_33_P3392000	-2.9	0.0211351
KCNQ2	A_33_P3395823	-2.9	0.0255466
F7	A_23_P117298	-2.9	0.0231964
KCNQ2	A_33_P3395823	-2.9	0.0267181
ENST00000482292	A_33_P3264444	-2.9	0.0200575
KLRG2	A_33_P3306207	-2.9	0.0214362
ZIM2	A_23_P78479	-2.9	0.0213265
KCNB1	A_24_P31627	-2.9	0.0212366
COX6B2	A_33_P3378284	-2.9	0.0223853
RAB15	A_24_P193295	-2.9	0.0235371
TNFRSF12A	A_23_P49338	-2.9	0.0282639
ENST00000477844	A_33_P3309429	-2.9	0.0223502
A_33_P3365963	A_33_P3365963	-2.8	0.0271863
FTO	A_33_P3350508	-2.8	0.0272349
F7	A_23_P117298	-2.8	0.0230317
F7	A_23_P117298	-2.8	0.022243
CHST6	A_33_P3366903	-2.8	0.0212565
CELF1	A_23_P318396	-2.8	0.0206011
IRX4	A_23_P110837	-2.8	0.0286219
F7	A_23_P117298	-2.8	0.0230317
CHST6	A_33_P3366903	-2.8	0.0212435
S100A1	A_23_P383227	-2.8	0.0260392
SMARCA4	A_23_P39034	-2.8	0.0381663
ENST00000433342	A_24_P306594	-2.8	0.0232287
C20orf141	A_33_P3251462	-2.8	0.0221127
KRTAP1-3	A_24_P142495	-2.8	0.0236956
PTAFR	A_33_P3393537	-2.8	0.0237607
MAGEA6	A_23_P136870	-2.8	0.0213846
ITPKA	A_23_P65918	-2.8	0.0271698
MLF1	A_23_P143906	-2.8	0.0254472
S100A1	A_33_P3409086	-2.8	0.0258634
IRX4	A_23_P110837	-2.8	0.0302932
FAM22F	A_33_P3212754	-2.8	0.0224651
C2orf14	A_24_P28811	-2.8	0.0214
A_33_P3406255	A_33_P3406255	-2.8	0.0259766
ADAMTS7	A_33_P3215557	-2.8	0.027658
AMN	A_23_P48455	-2.8	0.0285714
XIRP2	A_23_P108743	-2.8	0.0317028
AF176922	A_33_P3398437	-2.8	0.0220952
LOC388889	A_33_P3589819	-2.8	0.0279259
A_33_P3277805	A_33_P3277805	-2.8	0.0326488
F7	A_23_P117298	-2.8	0.0259274
MYOZ2	A_24_P166126	-2.8	0.0291186
A_33_P3381292	A_33_P3381292	-2.8	0.0246186
ENST00000405643	A_33_P3365995	-2.8	0.0386744
DDAH1	A_23_P201386	-2.8	0.023691
RNU105A	A_33_P3355407	-2.8	0.0250208
A_33_P3263989	A_33_P3263989	-2.8	0.0235371
A_33_P3334342	A_33_P3334342	-2.8	0.0231696
ENST00000507296	A_33_P3421108	-2.8	0.0299013
IRX4	A_23_P110837	-2.8	0.0317028
LOC100507507	A_32_P19840	-2.8	0.0324242
ANKS1B	A_33_P3258003	-2.8	0.0218269
XIRP2	A_23_P108743	-2.8	0.0340233
LOC100130587	A_33_P3382919	-2.8	0.0343228
A_33_P3225572	A_33_P3225572	-2.8	0.0285714
A_33_P3312754	A_33_P3312754	-2.8	0.0289933
A_33_P3283064	A_33_P3283064	-2.8	0.0287273
MON1B	A_33_P3308626	-2.8	0.027191
C8orf58	A_33_P3410849	-2.8	0.0312934
C5orf58	A_24_P922631	-2.7	0.0312064
ENST00000408913	A_33_P3355717	-2.7	0.0261905
A_33_P3252134	A_33_P3252134	-2.7	0.0259922
ENST00000335083	A_24_P135628	-2.7	0.0290102
XIRP2	A_23_P108743	-2.7	0.0341226
XKR9	A_33_P3225298	-2.7	0.02596
IQSEC3	A_33_P3209581	-2.7	0.0283916
MEFV	A_23_P140967	-2.7	0.031278
TOMM20L	A_24_P117942	-2.7	0.0299013
CD674525	A_33_P3260209	-2.7	0.0268582
TBC1D10B	A_33_P3219197	-2.7	0.0231858
TMEM38B	A_33_P3401428	-2.7	0.0218932
HOXC8	A_24_P124558	-2.7	0.0272556
KCNB1	A_24_P31627	-2.7	0.0260558
FLJ36000	A_33_P3377763	-2.7	0.0289298
A_33_P3271126	A_33_P3271126	-2.7	0.0327811
ENST00000431307	A_32_P206104	-2.7	0.0343931
HOXC9	A_23_P25150	-2.7	0.0418985
ATP9A	A_33_P3375314	-2.7	0.0256147
S100A1	A_23_P383227	-2.7	0.0299338
ZMYND17	A_32_P361185	-2.7	0.0260392
CDV3	A_24_P163113	-2.7	0.0232
AMN	A_23_P48455	-2.7	0.0302623
C11orf9	A_23_P75790	-2.7	0.0269084
DA734158	A_33_P3260974	-2.7	0.0287329
A_33_P3265866	A_33_P3265866	-2.7	0.0251653
CASP3	A_33_P3278118	-2.7	0.0292359
LOC100130238	A_33_P3263284	-2.7	0.0289933
AK128169	A_33_P3295148	-2.7	0.0283916
ENST00000473479	A_33_P3347772	-2.7	0.0290541
HCFC1R1	A_33_P3350207	-2.7	0.0266538
ENST00000362035	A_33_P3381022	-2.7	0.0282639
ITPKA	A_23_P65918	-2.7	0.0325688
ENST00000460133	A_33_P3235432	-2.7	0.0255967
XIRP2	A_23_P108743	-2.7	0.0370484
ENST00000331471	A_33_P3249877	-2.7	0.0291156
C21orf58	A_23_P132139	-2.7	0.0324242
LRRC56	A_23_P368996	-2.7	0.0286594
PSD4	A_33_P3312504	-2.7	0.0287097
IRX4	A_23_P110837	-2.7	0.0350549
HOXC8	A_24_P124558	-2.7	0.0286429
E2F3	A_23_P385034	-2.7	0.0254472
MAGEA6	A_23_P136870	-2.7	0.0283448
E2F3	A_23_P385034	-2.7	0.0246862
HMGA2	A_33_P3211078	-2.7	0.0345
DDAH1	A_23_P201386	-2.7	0.0286219
FBRSL1	A_24_P280497	-2.7	0.0325915
A_33_P3333708	A_33_P3333708	-2.7	0.026166
WDR90	A_33_P3415491	-2.7	0.0326866
HENMT1	A_23_P309361	-2.7	0.0312579
LIN7B	A_23_P164912	-2.7	0.0248101
LOC284379	A_33_P3317623	-2.7	0.0364063
CHAT	A_23_P46894	-2.7	0.0353639
AHSA2	A_33_P3368560	-2.7	0.0309646
HYAL4	A_33_P3421984	-2.7	0.0283737
A_33_P3388527	A_33_P3388527	-2.7	0.0318692
ZNF2	A_23_P39223	-2.7	0.0282657
FLJ34208	A_33_P3390177	-2.7	0.0312975
SMARCA4	A_23_P39034	-2.7	0.0469376
XIRP2	A_23_P108743	-2.7	0.0387441
XIRP2	A_23_P108743	-2.6	0.0386744
MLF1	A_23_P419947	-2.6	0.0326074
SMCR7L	A_33_P3238074	-2.6	0.034188
A_33_P3345614	A_33_P3345614	-2.6	0.0351093
RAVER1	A_24_P384397	-2.6	0.0313166
SYNGR4	A_23_P164927	-2.6	0.0312102
ZNF556	A_23_P39454	-2.6	0.035393
PRR25	A_33_P3222769	-2.6	0.0355645
CCL24	A_23_P215491	-2.6	0.034903
F7	A_23_P117298	-2.6	0.0316923
TPP1	A_33_P3324454	-2.6	0.0325378
NP511207	A_33_P3209497	-2.6	0.0283916
LOC100129722	A_33_P3409580	-2.6	0.0303595
XIRP2	A_23_P108743	-2.6	0.0407449
AK125205	A_33_P3226237	-2.6	0.0326471
ENST00000429480	A_23_P343261	-2.6	0.0360428
SNORA71A	A_33_P3495962	-2.6	0.0339944
F7	A_23_P117298	-2.6	0.0326048
GDF1	A_33_P3420816	-2.6	0.0286833
CACNA2D1	A_23_P82379	-2.6	0.0287726
RAP1GAP	A_24_P36890	-2.6	0.0474532
ENST00000414452	A_33_P3365988	-2.6	0.0360263
SNCB	A_23_P121945	-2.6	0.0353639
XIRP2	A_23_P108743	-2.6	0.0418202
LETM1	A_33_P3405022	-2.6	0.0309385
RAP1GAP	A_24_P36890	-2.6	0.0451703
PANX1	A_33_P3370404	-2.6	0.0339944
LYNX1	A_33_P3418194	-2.6	0.0383375
LOC388564	A_33_P3362153	-2.6	0.0330498
SMG5	A_33_P3326349	-2.6	0.028705
LOC645553	A_33_P3454968	-2.6	0.0380353
A_33_P3273399	A_33_P3273399	-2.6	0.0327811
PTPN11	A_23_P105436	-2.6	0.031
EYA1	A_33_P3366667	-2.6	0.0343503
A_33_P3353906	A_33_P3353906	-2.6	0.0331579
LOC440518	A_33_P3220020	-2.6	0.0343965
RHOQ	A_32_P49848	-2.6	0.0283849
IRX4	A_23_P110837	-2.6	0.0432553
TTC24	A_33_P3297345	-2.6	0.0387731
CCL24	A_23_P215491	-2.6	0.037601
PRB4	A_33_P3216150	-2.6	0.0350138
ENST00000370177	A_33_P3218797	-2.6	0.0371574
GPR3	A_23_P35000	-2.6	0.0317593
IAPP	A_23_P139648	-2.6	0.0339944
BHLHE23	A_24_P57898	-2.6	0.038059
AK123110	A_33_P3276329	-2.6	0.0313437
ENST00000536968	A_24_P15640	-2.6	0.0383698
ABCC12	A_24_P287766	-2.6	0.0290667
ENST00000366877	A_33_P3327663	-2.6	0.0388759
ENST00000544012	A_33_P3311646	-2.6	0.0349724
A_33_P3278159	A_33_P3278159	-2.6	0.034188
PAIP2B	A_24_P860797	-2.6	0.031282
A_33_P3310976	A_33_P3310976	-2.6	0.0359269
S100A5	A_23_P115467	-2.6	0.0359894
LOC100506590	A_33_P3390546	-2.6	0.0365892
A_33_P3308153	A_33_P3308153	-2.6	0.0388378
FAM177A1	A_23_P322704	-2.6	0.0343931
A_33_P3415617	A_33_P3415617	-2.6	0.0326471
TGFB2	A_24_P402438	-2.6	0.0388783
GPSM2	A_23_P63402	-2.5	0.0381728
ZNF713	A_23_P74114	-2.5	0.0352861
CDKN2A	A_23_P43490	-2.5	0.0380904
ENST00000326989	A_23_P405282	-2.5	0.034221
LOC284454	A_33_P3461633	-2.5	0.0367784
TMEM56	A_23_P314805	-2.5	0.0287273
CHAT	A_23_P46894	-2.5	0.04082
PPP1R14A	A_33_P3335682	-2.5	0.040023
HOMER1	A_33_P3372257	-2.5	0.0324024
TPM3	A_33_P3223990	-2.5	0.0349863
LOC100506700	A_32_P37495	-2.5	0.0360105
PSD	A_33_P3233125	-2.5	0.0415333
PEX6	A_23_P42144	-2.5	0.0451724
FLJ40606	A_33_P3303031	-2.5	0.0360428
S100A5	A_23_P115467	-2.5	0.0388124
BX096650	A_33_P3395310	-2.5	0.0467619
GDF1	A_33_P3420816	-2.5	0.0339944
LOC100129702	A_33_P3374365	-2.5	0.0408315
NR4A3	A_23_P398566	-2.5	0.0302597
CACNA2D1	A_23_P82379	-2.5	0.0324024
LOC439951	A_24_P203953	-2.5	0.0432059
PRDM2	A_33_P3342076	-2.5	0.0352989
FYTTD1	A_23_P80827	-2.5	0.034188
NCRNA00106	A_33_P3554053	-2.5	0.0419604
XIRP2	A_23_P108743	-2.5	0.0472556
A_33_P3371144	A_33_P3371144	-2.5	0.040724
NIP7	A_33_P3283906	-2.5	0.0388235
MEMO1	A_33_P3397568	-2.5	0.0365892
MAGEA6	A_23_P136870	-2.5	0.0379302
KRTAP2-4	A_23_P153022	-2.5	0.0436289
LOC100129447	A_33_P3213419	-2.5	0.0387234
MAGEA6	A_23_P136870	-2.5	0.0341761
HCN2	A_33_P3279640	-2.5	0.0443177
TPM3	A_33_P3223990	-2.5	0.0370408
LOC100130430	A_33_P3287661	-2.5	0.0451807
ARHGAP33	A_33_P3313411	-2.5	0.0418404
C1orf86	A_33_P3359354	-2.5	0.0452834
SLC8A3	A_24_P167654	-2.5	0.0360053
WSCD2	A_33_P3222019	-2.5	0.0379302
ARRDC4	A_23_P339818	-2.5	0.034564
HN1	A_33_P3395321	-2.5	0.0412277
LOC113230	A_32_P52330	-2.5	0.0415145
OBSCN	A_24_P273157	-2.5	0.0373671
RYR3	A_33_P3800734	-2.5	0.0383981
C20orf201	A_33_P3387756	-2.5	0.0469202
PANX1	A_33_P3370404	-2.5	0.040852
ARL17B	A_23_P207680	-2.5	0.0359043
A_33_P3392213	A_33_P3392213	-2.5	0.0439059
CACNA1C	A_23_P373031	-2.5	0.0454224
RAB9B	A_24_P126139	-2.5	0.0381728
KIAA1539	A_33_P3217704	-2.5	0.0452823
A_33_P3234540	A_33_P3234540	-2.5	0.0433687
MAP6D1	A_23_P80839	-2.5	0.0426782
LOC100131699	A_24_P724153	-2.5	0.0368286
A_33_P3262327	A_33_P3262327	-2.5	0.0452929
SORBS1	A_33_P3313314	-2.5	0.0383698
A_33_P3412560	A_33_P3412560	-2.5	0.03875
A_33_P3258846	A_33_P3258846	-2.5	0.0454134
MTR	A_33_P3389917	-2.5	0.0405479
LOC100507184	A_33_P3309501	-2.5	0.0387007
RYR3	A_33_P3800734	-2.5	0.0380637
KRTAP4-11	A_23_P4400	-2.5	0.0458203
NPY6R	A_24_P411573	-2.5	0.0364156
ATP1A3	A_33_P3283669	-2.5	0.0389145
IGSF9	A_23_P85441	-2.5	0.0419026
PLIN3	A_23_P101707	-2.5	0.0359733
SORBS1	A_33_P3313314	-2.5	0.0387019
LOC100133161	A_33_P3352687	-2.5	0.0475696
HAPLN2	A_33_P3318946	-2.5	0.0423094
ANK3	A_33_P3218783	-2.5	0.0432692
PPP1R2	A_33_P3306964	-2.5	0.0388333
PLIN3	A_23_P101707	-2.5	0.0359269
ZMYND11	A_23_P75083	-2.5	0.038059
C1orf229	A_24_P831309	-2.5	0.0450099
FBXL22	A_33_P3277674	-2.5	0.04075
LRRFIP2	A_23_P317184	-2.5	0.0462863
FLJ40434	A_33_P3309365	-2.5	0.0452684
ENST00000378340	A_33_P3388588	-2.5	0.0490625
PKD1	A_33_P3812815	-2.5	0.0418901
WFDC3	A_23_P120435	-2.5	0.0434792
SMCR2	A_33_P3877739	-2.4	0.0431933
CENPT	A_23_P163580	-2.4	0.0435744
A_24_P76078	A_24_P76078	-2.4	0.0425974
ENST00000544078	A_23_P418199	-2.4	0.0379302
MYBPC1	A_33_P3278053	-2.4	0.0367866
EVPL	A_24_P104512	-2.4	0.04516
SLC8A3	A_24_P167654	-2.4	0.0386744
LOC399744	A_33_P3373185	-2.4	0.0476394
CA3	A_23_P20316	-2.4	0.0426509
RHOQ	A_32_P49844	-2.4	0.0360478
AK091697	A_33_P3257817	-2.4	0.0462355
ZSCAN2	A_33_P3412294	-2.4	0.0387229
ZNF593	A_23_P34741	-2.4	0.042955
PLIN3	A_23_P101707	-2.4	0.0388967
A_33_P3333523	A_33_P3333523	-2.4	0.0381095
ENST00000544296	A_23_P313031	-2.4	0.046926
MEX3D	A_23_P39453	-2.4	0.0419256
RNF32	A_33_P3301620	-2.4	0.0422826
PTPN11	A_23_P99027	-2.4	0.0433333
TAF13	A_23_P35148	-2.4	0.0389209
IAPP	A_23_P139648	-2.4	0.0435197
CADM2	A_33_P3745164	-2.4	0.0429185
ENST00000459989	A_33_P3254666	-2.4	0.0452515
HAR1A	A_32_P226498	-2.4	0.0490893
ACBD7	A_23_P72584	-2.4	0.0460345
DPYSL4	A_33_P3410296	-2.4	0.0410962
LOC283335	A_33_P3870056	-2.4	0.0489781
HOMER1	A_33_P3372257	-2.4	0.0405479
NR4A3	A_23_P398566	-2.4	0.0400917
LOC100129781	A_32_P226646	-2.4	0.0431656
DNAJB4	A_24_P393958	-2.4	0.0450099
STMN2	A_23_P146274	-2.4	0.0387229
PLIN3	A_23_P101707	-2.4	0.0408108
LOC678655	A_33_P3395442	-2.4	0.0418996
CDKN2A	A_23_P43490	-2.4	0.0489762
ENST00000507296	A_33_P3312030	-2.4	0.0436383
CACNA2D1	A_33_P3232478	-2.4	0.0399078
PLIN3	A_23_P101707	-2.4	0.040703
ENST00000380278	A_33_P3391517	-2.4	0.0432409
ACIN1	A_23_P14389	-2.4	0.0434038
A1BG	A_33_P3685216	-2.4	0.0451485
MEFV	A_23_P140967	-2.4	0.0499457
LOC645261	A_33_P3499692	-2.4	0.0438889
DUSP8	A_33_P3359012	-2.4	0.0428172
LMO7	A_33_P3280801	-2.4	0.0461346
PLIN3	A_23_P101707	-2.4	0.0426247
C6orf106	A_23_P133974	-2.4	0.0438604
MSL1	A_33_P3356341	-2.4	0.0451485
MAGEA6	A_23_P136870	-2.4	0.0476164
ATP9A	A_23_P380614	-2.4	0.0462209
EFR3B	A_32_P83049	-2.4	0.0489319
ENST00000369123	A_32_P86180	-2.4	0.046813
CADM2	A_33_P3353210	-2.4	0.0474532
PTPN11	A_23_P99027	-2.4	0.046875
KLHL31	A_33_P3302881	-2.4	0.0460844
SMYD2	A_23_P170587	-2.4	0.0435565
STMN2	A_23_P146274	-2.4	0.0438934
DKFZp451B082	A_33_P3826751	-2.4	0.0453387
PLIN3	A_23_P101707	-2.4	0.0431933
PLIN3	A_23_P101707	-2.4	0.0435197
PRDM2	A_33_P3342076	-2.4	0.0476164
TINAGL1	A_33_P3355266	-2.3	0.0476895
PTPN11	A_23_P99027	-2.3	0.0483026
PLIN3	A_23_P101707	-2.3	0.0442683
PLIN3	A_23_P101707	-2.3	0.0443469
ENST00000439203	A_23_P348159	-2.3	0.047757
HSPA4	A_24_P377277	-2.3	0.0457647
PTPN11	A_23_P99027	-2.3	0.048956
PTPN11	A_23_P99027	-2.3	0.0497096
LOC285178	A_33_P3503537	-2.3	0.0452495
TAB2	A_33_P3404331	-2.3	0.0458203
SBNO2	A_33_P3220152	-2.3	0.0472693
ZMYND11	A_23_P75083	-2.3	0.0460039
GALNT1	A_33_P3210218	-2.3	0.0472693
LSM14B	A_33_P3349776	-2.3	0.0460506
SH2D5	A_24_P686965	-2.3	0.0499094
A_33_P3422712	A_33_P3422712	-2.3	0.0434792
P4HA1	A_33_P3214481	-2.3	0.046185
OLA1	A_23_P28420	-2.3	0.0476895
NEDD4	A_32_P160883	-2.3	0.046
C3orf45	A_32_P466877	-2.3	0.046813
A_33_P3287314	A_33_P3287314	-2.3	0.048956
CRYM	A_23_P77731	-2.3	0.0276119
POU4F1	A_23_P205164	-2.3	0.0495091
SNORD3B-1	A_33_P3226542	-2.2	0.0388995
CRYM	A_23_P77731	-2.1	0.0367949
HMGCS2	A_23_P103588	11.4	0
HMGCS2	A_23_P103588	11.4	0
MYOC	A_23_P23783	11.3	0
ANGPTL4	A_33_P3295358	11.2	0
ANGPTL4	A_33_P3295358	10.6	0
MYOC	A_23_P23783	10.6	0
HMGCS2	A_23_P103588	10.5	0
THBS4	A_24_P260443	10.4	0
RBP4	A_23_P75283	10	0.000714
COL6A2	A_33_P3269539	10	0
THBS4	A_24_P260443	9.9	0
HLA-DQA1	A_33_P3293049	9.7	0
HMGCS2	A_23_P103588	9.6	0
RBP4	A_23_P75283	9.6	0.000714
SLC1A7	A_23_P325562	9.6	0.00142857
HMGCS2	A_23_P103588	9.5	0.000714
HMGCS2	A_23_P103588	9.5	0.000714
HMGCS2	A_23_P103588	9.4	0.00111111
HMGCS2	A_23_P103588	9.3	0.00111111
COL6A2	A_33_P3269539	9.3	0
HMGCS2	A_23_P103588	9.2	0.00111111
FOS	A_23_P106194	9	0.00142857
FOS	A_23_P106194	8.8	0.00173913
HMGCS2	A_23_P103588	8.6	0.00173913
HLA-DQA1	A_33_P3293049	8.6	0.00173913
PDK4	A_24_P243749	8	0.00173913
PDK4	A_24_P243749	8	0.00173913
AEBP1	A_23_P157299	7.8	0.00173913
MGST1	A_23_P36658	7.7	0.00181818
CLU	A_23_P215913	7.5	0.00173913
HLA-DPB1	A_33_P3271651	7.4	0.00173913
HLA-DRB3	A_33_P3383912	7.2	0.00173913
HLA-DRB4	A_24_P370472	7.1	0.00181818
HLA-DPA1	A_33_P3234277	7.1	0.0015625
FNDC1	A_23_P407840	7	0.002
HLA-DRB4	A_24_P370472	7	0.002
COMP	A_24_P264943	6.9	0.00392157
COMP	A_24_P264943	6.9	0.00392857
HLA-DQA1	A_33_P3273884	6.8	0.002
HLA-DPA1	A_33_P3234277	6.8	0.002
ACTG2	A_23_P39955	6.7	0.002
MGST1	A_23_P36658	6.7	0.00392157
HLA-DPB1	A_33_P3271635	6.6	0.002
HBD	A_24_P75190	6.6	0.00396552
ACTG2	A_23_P39955	6.6	0.002
PCOLCE	A_23_P251499	6.6	0.00190476
CLU	A_23_P215913	6.5	0.0025
MYH11	A_24_P70183	6.4	0.00190476
MYH11	A_23_P206920	6.4	0.00288889
FBLN1	A_23_P433016	6.4	0.00326087
FBLN1	A_23_P433016	6.3	0.00340426
HBD	A_24_P75190	6.3	0.00521739
MYH11	A_24_P70183	6.2	0.00340426
MYH11	A_23_P206920	6.2	0.00367347
PCOLCE2	A_23_P57709	6.1	0.00396825
COL8A1	A_23_P69030	6.1	0.00396552
COL6A2	A_23_P310956	6.1	0.00396226
MAOA	A_33_P3242543	6	0.00396226
COL8A1	A_23_P69030	6	0.0040625
MAOA	A_33_P3242543	5.9	0.00396226
CLEC14A	A_24_P215653	5.9	0.0038
COL6A2	A_23_P310956	5.9	0.00392857
PCOLCE	A_23_P251499	5.9	0.00387097
HLA-DPB1	A_24_P166443	5.8	0.00396552
HBB	A_23_P203558	5.8	0.00738636
C1QB	A_23_P137366	5.7	0.00396552
CA14	A_23_P63379	5.7	0.0040625
HBB	A_23_P203558	5.7	0.00738095
MFAP4	A_23_P164057	5.7	0.00541667
HBB	A_23_P203558	5.7	0.00893617
HBB	A_23_P203558	5.7	0.00877551
ENPP1	A_23_P156880	5.6	0.00477612
VSIG4	A_23_P217269	5.6	0.00454545
HBB	A_23_P203558	5.6	0.00914286
CIDEA	A_23_P376704	5.6	0.00541667
ENPP1	A_23_P156880	5.5	0.00514706
HBB	A_23_P203558	5.5	0.00990909
TGFBI	A_23_P156327	5.5	0.00541667
C1QB	A_23_P137366	5.4	0.00521739
HBB	A_23_P203558	5.4	0.010885
FSTL1	A_23_P212696	5.4	0.00632911
VSIG4	A_23_P217269	5.4	0.00541667
HBB	A_23_P203558	5.4	0.0116667
IGFBP6	A_23_P139912	5.4	0.0056579
COL12A1	A_23_P214168	5.4	0.0073494
HBB	A_23_P203558	5.3	0.0115254
ITM2A	A_23_P171074	5.3	0.00615385
FSTL1	A_23_P212696	5.3	0.00731707
CEBPA	A_24_P224727	5.3	0.00679012
ADIPOQ	A_23_P369237	5.3	0.00906542
DGAT2	A_23_P53198	5.3	0.0092233
TGFBI	A_23_P156327	5.3	0.006625
HBB	A_23_P203558	5.3	0.0118182
PDGFRL	A_23_P60146	5.3	0.00893617
PLIN1	A_23_P26154	5.2	0.00879121
TAGLN2	A_33_P3319760	5.2	0.00521127
CEBPA	A_24_P224727	5.2	0.00777778
COL12A1	A_23_P214168	5.1	0.00892473
IGFBP6	A_23_P139912	5.1	0.00893617
CIDEC	A_33_P3240767	5.1	0.00888889
FMOD	A_23_P114883	5.1	0.0112903
FMOD	A_23_P114883	5	0.0116535
FMOD	A_23_P114883	5	0.0117054
ADIPOQ	A_23_P369237	5	0.0113008
FMOD	A_23_P114883	5	0.0117054
TAGLN	A_23_P87011	5	0.0061039
FMOD	A_23_P114883	5	0.0117986
ADIPOQ	A_23_P369237	5	0.0113433
PAMR1	A_23_P127911	5	0.00891089
AOC3	A_23_P426305	5	0.00764045
S100B	A_23_P143526	5	0.00892157
MCAM	A_23_P162171	5	0.00741177
OLIG1	A_23_P154849	5	0.0116406
MCAM	A_23_P162171	5	0.00741177
FMOD	A_23_P114883	5	0.011844
CIDEA	A_23_P376704	4.9	0.0093578
PLIN1	A_23_P26154	4.9	0.0108547
CAV1	A_24_P12626	4.9	0.00741177
CILP	A_23_P151895	4.9	0.0115254
S100B	A_23_P143526	4.9	0.00990991
ADIPOQ	A_23_P369237	4.9	0.0120548
CILP	A_23_P151895	4.9	0.0117054
FMOD	A_23_P114883	4.9	0.0123602
FMOD	A_23_P114883	4.9	0.0121519
CTGF	A_23_P19663	4.8	0.0117054
SPON2	A_23_P121533	4.8	0.0117037
FLNA	A_33_P3366120	4.8	0.00880435
FMOD	A_23_P114883	4.8	0.0119126
OLIG1	A_23_P154849	4.8	0.0122517
AOC3	A_23_P426305	4.8	0.00914286
ADIPOQ	A_23_P369237	4.8	0.0123926
LOC100293977	A_23_P8108	4.8	0.0092233
FBLN2	A_23_P143981	4.8	0.0115254
DGAT2	A_23_P53198	4.8	0.0122517
ADIPOQ	A_23_P369237	4.8	0.0121519
ADIPOQ	A_23_P369237	4.7	0.0119565
FMOD	A_23_P114883	4.7	0.0122564
C3	A_23_P101407	4.7	0.0117877
C3	A_23_P101407	4.7	0.0120968
FLNA	A_33_P3366120	4.7	0.0089
SPON2	A_23_P121533	4.7	0.0122517
ADIPOQ	A_23_P369237	4.7	0.0119171
HBA2	A_24_P142305	4.7	0.0166058
GRB14	A_23_P154526	4.7	0.00893617
HLA-DQB1	A_33_P3424222	4.7	0.010885
TNXB	A_23_P156708	4.7	0.0120548
SERPING1	A_23_P139123	4.6	0.010885
SPON2	A_23_P121533	4.6	0.0123636
SPON2	A_23_P121533	4.6	0.0123125
SPON2	A_23_P121533	4.6	0.0121637
HBA2	A_24_P142305	4.6	0.0198333
HLA-DRB1	A_24_P343233	4.6	0.0113115
CTGF	A_23_P19663	4.6	0.012069
DPT	A_23_P200741	4.6	0.0121429
HLA-DRB1	A_24_P343233	4.6	0.0117054
TPM1	A_23_P206018	4.6	0.00907407
SPON2	A_23_P121533	4.6	0.0120745
MFAP5	A_33_P3708413	4.6	0.0121765
HLA-DRB1	A_24_P343233	4.5	0.0115942
ADIPOQ	A_23_P369237	4.5	0.014009
SPON2	A_23_P121533	4.5	0.0128283
DPT	A_23_P200741	4.5	0.012
HLA-DRB1	A_24_P343233	4.5	0.011844
TAGLN	A_23_P87013	4.5	0.0107143
SPON2	A_23_P121533	4.5	0.0132039
HLA-DRB1	A_24_P343233	4.5	0.0117931
HLA-DRB1	A_24_P343233	4.5	0.0119463
HLA-DRB1	A_24_P343233	4.5	0.0120548
FBLN2	A_23_P143981	4.5	0.0120745
ALDH2	A_23_P36753	4.5	0.0116912
LCP1	A_23_P204847	4.5	0.0132178
TAGLN	A_23_P87013	4.4	0.0108621
SPON2	A_23_P121533	4.4	0.0133014
HLA-DRA	A_32_P87697	4.4	0.0123636
HLA-DRB1	A_24_P343233	4.4	0.0121935
RASD1	A_23_P118392	4.4	0.0116912
LCP1	A_23_P204847	4.4	0.0132864
LGALS12	A_23_P139198	4.4	0.0131797
TNXB	A_33_P3381338	4.4	0.0128643
HLA-DRB1	A_24_P343233	4.4	0.0123926
SPON2	A_23_P121533	4.4	0.0139565
ENPP1	A_32_P192376	4.4	0.011875
HLA-DRB1	A_24_P343233	4.4	0.0121637
PI16	A_33_P3215640	4.4	0.0206369
RASD1	A_23_P118392	4.4	0.0118182
ENG	A_23_P83328	4.4	0.0115254
ALDH2	A_23_P36753	4.4	0.0119333
GRB14	A_23_P154526	4.4	0.0116
CSF1R	A_23_P110791	4.4	0.011768
TPSAB1	A_23_P37702	4.4	0.0117582
CIDEC	A_23_P92025	4.4	0.0128643
TMSB4X	A_24_P143189	4.4	0.012069
RASD1	A_23_P118392	4.3	0.0121935
HLA-DRA	A_32_P87697	4.3	0.012398
PHGDH	A_23_P85783	4.3	0.0119171
STAB1	A_23_P32500	4.3	0.0122619
CCL18	A_23_P55270	4.3	0.0153488
CSF1R	A_23_P110791	4.3	0.0128643
POTEKP	A_32_P155776	4.3	0.0117778
CES1	A_33_P3241269	4.3	0.0120809
ADIPOQ	A_23_P369237	4.3	0.0172598
C11orf53	A_33_P3237260	4.3	0.0121656
PLTP	A_23_P5983	4.3	0.0132178
RASD1	A_23_P118392	4.3	0.0122619
SERPING1	A_23_P139123	4.3	0.0120968
TPM1	A_23_P206018	4.3	0.0118571
TNXB	A_33_P3381338	4.3	0.014
FOSB	A_23_P429998	4.3	0.0122755
F10	A_23_P205177	4.2	0.012069
CSF1R	A_23_P110791	4.2	0.0131482
CSF1R	A_23_P110791	4.2	0.0139111
CSF1R	A_23_P110791	4.2	0.0136364
NDRG1	A_23_P20494	4.2	0.0120745
RASD1	A_23_P118392	4.2	0.0120745
PPARG	A_23_P252062	4.2	0.0123457
F10	A_23_P205177	4.2	0.012069
PHGDH	A_23_P85783	4.2	0.0132864
GDF10	A_23_P52227	4.2	0.015
POTEM	A_24_P238744	4.2	0.0134286
C13orf15	A_24_P10137	4.2	0.012069
CSF1R	A_23_P110791	4.2	0.015121
CMTM3	A_33_P3340342	4.2	0.0134404
RASD1	A_23_P118392	4.2	0.0132178
COL9A3	A_23_P40108	4.2	0.0139823
RASD1	A_23_P118392	4.2	0.0133173
RASD1	A_23_P118392	4.2	0.0132864
RASD1	A_23_P118392	4.1	0.0123858
NDRG1	A_23_P20494	4.1	0.0134286
CSF1R	A_23_P110791	4.1	0.0165809
ARPC1B	A_23_P20196	4.1	0.0134286
HLA-J	A_24_P418044	4.1	0.0140272
ACTG1	A_32_P156963	4.1	0.0150207
TMSB4X	A_24_P143189	4.1	0.0138793
ANGPTL7	A_23_P114862	4.1	0.0150794
CCL18	A_23_P55270	4.1	0.0201634
ARPC1B	A_23_P20196	4.1	0.0139565
TIMP3	A_23_P399078	4.1	0.013991
ZFP36	A_23_P39237	4.1	0.0132039
HLA-J	A_24_P418044	4.1	0.0140171
VIT	A_23_P56578	4.1	0.0141772
HLA-F	A_33_P3379939	4.1	0.0139823
C13orf15	A_24_P10137	4.1	0.0132178
PPARG	A_23_P252062	4.1	0.0139823
SCN4B	A_23_P303833	4	0.015121
TACC1	A_24_P98249	4	0.0134404
TIMP3	A_23_P399078	4	0.0141102
ACTG1	A_32_P156963	4	0.0155599
HLA-J	A_24_P418044	4	0.015
ZFP36	A_23_P39237	4	0.013991
LPL	A_23_P146233	4	0.0178445
PPARG	A_23_P252062	4	0.0145833
CSF1R	A_23_P110791	4	0.020356
MGP	A_33_P3361636	4	0.0195302
CCDC80	A_23_P58082	4	0.0203257
CFD	A_23_P119562	4	0.0192857
HLA-J	A_24_P418044	4	0.0150607
HLA-J	A_24_P418044	4	0.015121
EFEMP1	A_23_P501007	4	0.0217683
CSF1R	A_23_P110791	4	0.0204516
EMP3	A_23_P119362	4	0.0182807
HLA-J	A_24_P418044	4	0.0150199
ENST00000442680	A_33_P3273885	4	0.0207788
MGP	A_33_P3361636	4	0.0206032
CSF1R	A_23_P110791	4	0.0203195
VWF	A_23_P105562	4	0.0139823
PPARG	A_23_P252062	4	0.0154902
CHRDL1	A_24_P168925	4	0.0217431
RASD1	A_23_P118392	3.9	0.0154902
TPSAB1	A_23_P37702	3.9	0.0156107
HLA-J	A_24_P418044	3.9	0.0161977
C2orf40	A_33_P3289121	3.9	0.0150204
POTEE	A_24_P410017	3.9	0.0166415
VIM	A_23_P161190	3.9	0.0201656
CAV1	A_23_P134454	3.9	0.0155769
VWF	A_23_P105562	3.9	0.0141597
VWF	A_23_P105562	3.9	0.0141597
STAB1	A_23_P32500	3.9	0.0168116
GUCY1A3	A_23_P69573	3.9	0.0161742
ANGPTL7	A_23_P114862	3.9	0.0184429
GUCY1A3	A_23_P69573	3.9	0.0165918
HLA-J	A_24_P418044	3.9	0.0166052
HLA-J	A_24_P418044	3.9	0.0172598
CFD	A_23_P119562	3.9	0.0232748
CAV1	A_23_P134454	3.9	0.0167266
VWF	A_23_P105562	3.9	0.015
HLA-DMA	A_24_P50245	3.9	0.0165934
LGALS7	A_24_P238250	3.9	0.0182518
ENG	A_23_P83328	3.8	0.0139914
VIM	A_23_P161190	3.8	0.0212577
HLA-J	A_24_P418044	3.8	0.018169
IGF1	A_24_P304423	3.8	0.0194595
ENST00000479203	A_33_P3399208	3.8	0.0150206
MGP	A_23_P204286	3.8	0.0267751
RAB34	A_33_P3314579	3.8	0.0165799
ENST00000466254	A_33_P3260654	3.8	0.0217683
TM4SF1	A_32_P231617	3.8	0.0154902
EMP3	A_23_P119362	3.8	0.0223739
PRKAR2B	A_33_P3304983	3.8	0.0212923
VWF	A_23_P105562	3.8	0.0150794
TKT	A_23_P92082	3.8	0.0202303
MGP	A_23_P204286	3.8	0.0283249
HLA-DPA1	A_23_P30913	3.8	0.0244068
EFEMP1	A_23_P501007	3.8	0.0284383
PPARG	A_23_P252062	3.8	0.01725
LTBP4	A_33_P3221064	3.8	0.0204516
LPL	A_23_P146233	3.8	0.0222647
PLAC9	A_33_P3252781	3.8	0.026594
FST	A_23_P110531	3.8	0.0224776
MYL9	A_23_P210425	3.8	0.0165799
STOM	A_24_P141214	3.8	0.0165672
RARRES2	A_23_P134237	3.8	0.0206962
PER1	A_23_P89589	3.8	0.0150794
VWF	A_23_P105562	3.8	0.0166415
CSRP1	A_23_P74359	3.7	0.0156322
FBLN5	A_23_P151805	3.7	0.023343
CAV1	A_23_P134454	3.7	0.0201656
TIMP4	A_32_P70315	3.7	0.0187671
VWF	A_23_P105562	3.7	0.0168116
GALNTL1	A_23_P76749	3.7	0.0242286
ANGPTL7	A_23_P114862	3.7	0.0222754
CYR61	A_23_P46429	3.7	0.0247324
CAV1	A_23_P134454	3.7	0.0200997
ASPN	A_23_P216429	3.7	0.0284278
VWF	A_23_P105562	3.7	0.0170251
CAV1	A_23_P134454	3.7	0.0203896
ADM	A_23_P127948	3.7	0.0195302
VWF	A_23_P105562	3.7	0.0166058
MRGPRF	A_23_P432573	3.7	0.0194276
PLTP	A_23_P5983	3.7	0.0224776
CAV1	A_23_P134454	3.7	0.0207547
CAV1	A_23_P134454	3.7	0.0207788
CAV1	A_23_P134454	3.7	0.0208151
RAB34	A_33_P3314579	3.7	0.0192833
TACC1	A_24_P98249	3.7	0.0192542
ADM	A_23_P127948	3.7	0.0203526
PPL	A_23_P106906	3.7	0.0217683
ASPN	A_23_P216429	3.7	0.0302576
VWF	A_23_P105562	3.7	0.0182518
CAV1	A_23_P134454	3.7	0.0212654
PRINS	A_32_P10133	3.7	0.0181597
TIMP4	A_32_P70315	3.7	0.020774
C3	A_33_P3347869	3.7	0.0312217
TKT	A_23_P92082	3.7	0.0232945
STOM	A_24_P141214	3.7	0.0186897
ADCY4	A_23_P381261	3.7	0.0207255
FST	A_23_P110531	3.6	0.024902
COL4A2	A_23_P205031	3.6	0.0233138
CAV1	A_23_P134454	3.6	0.0223739
PPARG	A_23_P252062	3.6	0.0207813
FBLN5	A_23_P151805	3.6	0.026828
CRIP1	A_33_P3251703	3.6	0.029494
CCL21	A_33_P3285945	3.6	0.0331236
CTSG	A_23_P140384	3.6	0.0278906
CSRP2	A_23_P44724	3.6	0.021722
LTBP4	A_33_P3221064	3.6	0.02475
PPL	A_23_P106906	3.6	0.0234006
CYR61	A_23_P46429	3.6	0.0285037
SERPINA5	A_24_P321766	3.6	0.023343
EMILIN2	A_23_P27315	3.6	0.0333693
IGFBP7	A_23_P353035	3.6	0.0221321
SLC25A6	A_33_P3589217	3.6	0.0186897
FST	A_23_P110531	3.6	0.0284615
FST	A_23_P110531	3.6	0.0278011
PROCR	A_23_P80040	3.6	0.0291443
ANGPTL7	A_23_P114862	3.6	0.0266848
ODZ2	A_24_P299474	3.6	0.021747
IGFBP7	A_23_P353035	3.6	0.023343
CD74	A_23_P70095	3.6	0.0223739
HLA-DPA1	A_23_P30913	3.6	0.0321205
ANGPTL7	A_23_P114862	3.6	0.0272703
FST	A_23_P110531	3.6	0.0287593
TNFAIP6	A_23_P165624	3.6	0.0287931
FCN1	A_23_P157879	3.6	0.0290172
IGF1	A_24_P304423	3.6	0.0267751
COL4A2	A_23_P205031	3.6	0.0271768
IFITM4P	A_24_P16124	3.5	0.024902
PPARG	A_23_P252062	3.5	0.024188
BASP1	A_23_P213385	3.5	0.040078
PER1	A_23_P89589	3.5	0.0202303
CRLF1	A_33_P3252286	3.5	0.025
HMHA1	A_33_P3318414	3.5	0.0335345
ARHGDIB	A_23_P151075	3.5	0.0285037
ANGPTL7	A_23_P114862	3.5	0.026828
PMP22	A_23_P100711	3.5	0.0249587
ADM	A_23_P127948	3.5	0.0247324
FST	A_23_P110531	3.5	0.0302576
ANG	A_33_P3236177	3.5	0.0269519
TNFAIP6	A_23_P165624	3.5	0.0294686
C1QA	A_24_P222655	3.5	0.0344726
FST	A_23_P110531	3.5	0.0300236
CTSG	A_23_P140384	3.5	0.0332684
ANG	A_33_P3236177	3.5	0.0284062
C1R	A_33_P3393821	3.5	0.0370021
FBLN1	A_33_P3249872	3.5	0.0362062
FST	A_23_P110531	3.5	0.0309174
EMP1	A_23_P76488	3.5	0.0382731
PPARG	A_23_P252062	3.5	0.024902
PMP22	A_23_P100711	3.5	0.0271316
ADM	A_23_P127948	3.5	0.0269841
CCL5	A_23_P152838	3.5	0.0325885
LGALS7	A_24_P238250	3.5	0.028325
FST	A_23_P110531	3.5	0.0313092
SCARA5	A_23_P94103	3.5	0.0343975
EMP1	A_23_P76488	3.5	0.0395508
RARRES2	A_23_P134237	3.5	0.0292736
CRIP1	A_23_P44674	3.5	0.0339872
RASSF2	A_23_P166087	3.5	0.0312955
IFITM3	A_23_P87545	3.5	0.0283715
ENPP1	A_32_P192376	3.5	0.03
ACVRL1	A_24_P945113	3.5	0.0284184
ADM	A_23_P127948	3.5	0.0269067
TPSD1	A_33_P3382324	3.5	0.0290754
PMP22	A_23_P100711	3.5	0.0278442
AKAP12	A_23_P214897	3.5	0.0313063
ADD3	A_24_P90097	3.5	0.0353512
PPARG	A_23_P252062	3.4	0.0269067
ITGB5	A_23_P166633	3.4	0.0240401
MRAP	A_24_P126210	3.4	0.0347368
MS4A4A	A_23_P75769	3.4	0.0321556
LOXL1	A_33_P3354464	3.4	0.0351875
ADM	A_23_P127948	3.4	0.0282946
RASSF2	A_23_P166087	3.4	0.032779
FOSB	A_23_P429998	3.4	0.0268733
SMOC2	A_23_P70307	3.4	0.0305324
RNASE1	A_23_P48596	3.4	0.0339575
ITGB5	A_23_P166633	3.4	0.0248199
PCSK5	A_23_P257003	3.4	0.0317753
ARHGDIB	A_23_P151075	3.4	0.0329075
PMP22	A_23_P100711	3.4	0.0286667
TENC1	A_23_P151297	3.4	0.0262466
MYLK3	A_33_P3300217	3.4	0.0263934
NTRK3	A_33_P3322814	3.4	0.0242329
SH2D3C	A_33_P3293918	3.4	0.0243626
TXNIP	A_23_P97700	3.4	0.0237931
A_24_P15502	A_24_P15502	3.4	0.0299764
UBD	A_23_P81898	3.4	0.032649
PMP22	A_23_P100711	3.4	0.0296412
ADM	A_23_P127948	3.4	0.0290291
COL5A1	A_33_P3629678	3.4	0.0401163
CNN1	A_23_P125233	3.4	0.0300235
CD248	A_33_P3337485	3.4	0.0352795
FST	A_23_P110531	3.4	0.0352697
HMHA1	A_33_P3318414	3.4	0.0414259
C1QA	A_24_P222655	3.4	0.0414231
SERPINA5	A_24_P321766	3.4	0.0295433
TMEM176B	A_23_P157007	3.4	0.0329075
LAMA4	A_33_P3308749	3.4	0.0312698
FOLR2	A_24_P32935	3.4	0.0309174
PMP22	A_23_P100711	3.4	0.0302582
HLA-DMB	A_32_P351968	3.4	0.0374338
ADM	A_23_P127948	3.4	0.0302098
COL5A1	A_33_P3629678	3.4	0.0419925
ACVRL1	A_24_P945113	3.4	0.0308736
FXYD6	A_23_P150394	3.4	0.0294964
PMP22	A_23_P100711	3.4	0.0309567
IFITM1	A_33_P3423941	3.3	0.0303712
MS4A6A	A_23_P36120	3.3	0.038247
RASIP1	A_23_P119353	3.3	0.028057
GIMAP7	A_24_P274831	3.3	0.0283709
ID3	A_23_P137381	3.3	0.0287129
HLA-F	A_33_P3379967	3.3	0.0296905
ICAM2	A_23_P152655	3.3	0.0284399
LY6E	A_24_P317762	3.3	0.028392
PMP22	A_23_P100711	3.3	0.0320179
WISP2	A_23_P102611	3.3	0.0382258
HLA-DMB	A_32_P351968	3.3	0.0396078
TNMD	A_23_P125588	3.3	0.0468235
CD248	A_33_P3337485	3.3	0.040078
GIMAP6	A_23_P145631	3.3	0.0283249
VIT	A_33_P3300267	3.3	0.0296412
RNASE1	A_23_P48596	3.3	0.0394882
F13A1	A_32_P140139	3.3	0.0473211
HBA2	A_33_P3258362	3.3	0.0448858
ADM	A_23_P127948	3.3	0.0323503
CPXM2	A_23_P138524	3.3	0.0472817
NTRK3	A_33_P3322814	3.3	0.0278068
ITPKB	A_23_P372255	3.3	0.0251374
TIMP2	A_33_P3382177	3.3	0.0462203
IFITM1	A_33_P3423941	3.3	0.0320582
A23747	A_33_P3424577	3.3	0.0402515
HSD11B1	A_23_P63209	3.3	0.0348008
PMP22	A_23_P100711	3.3	0.0335269
HBA2	A_23_P26457	3.3	0.0433696
PLXND1	A_24_P376391	3.3	0.0328976
WISP2	A_23_P102611	3.3	0.0404826
ICAM2	A_23_P152655	3.3	0.0305324
NOV	A_23_P82929	3.3	0.0455882
ITPKB	A_23_P372255	3.3	0.0269067
CIRBP	A_23_P377616	3.3	0.0296437
CSRP1	A_23_P74359	3.3	0.0282576
PCSK5	A_23_P257003	3.3	0.0390927
PMP22	A_23_P100711	3.3	0.0347699
C1QTNF1	A_23_P3956	3.3	0.0289706
SPARCL1	A_23_P113351	3.3	0.0352401
PPIB	A_24_P304723	3.3	0.034428
ADH1C	A_23_P81158	3.3	0.0374898
COL9A3	A_23_P40108	3.3	0.0400777
CCL21	A_33_P3285945	3.2	0.0497823
TNFSF10	A_23_P121253	3.2	0.0348109
PPAP2B	A_23_P201808	3.2	0.0390514
LILRB3	A_32_P70158	3.2	0.0483628
COL18A1	A_23_P211212	3.2	0.0422533
PROCR	A_23_P80040	3.2	0.0445826
TNFSF10	A_23_P121253	3.2	0.0353014
IL17RA	A_23_P17706	3.2	0.0337259
RGS2	A_23_P114947	3.2	0.0456849
LOXL1	A_33_P3354464	3.2	0.0454939
SPARCL1	A_23_P113351	3.2	0.0376876
TMSB4X	A_24_P374516	3.2	0.0416446
PSMB8	A_23_P250629	3.2	0.0383034
ROBO4	A_23_P344421	3.2	0.0303256
ADH1C	A_23_P81158	3.2	0.0396086
CLDN5	A_33_P3285540	3.2	0.0291443
MYADM	A_23_P27584	3.2	0.0426433
TXNIP	A_23_P97700	3.2	0.0309174
ANGPTL7	A_23_P114862	3.2	0.0414015
WASF2	A_24_P76546	3.2	0.0328166
HBA2	A_23_P26457	3.2	0.0483628
ADM	A_23_P127948	3.2	0.0375407
HLA-DPB2	A_24_P288836	3.2	0.0462669
ANGPTL7	A_23_P114862	3.2	0.043053
CD81	A_33_P3373375	3.2	0.037834
COL18A1	A_23_P211212	3.2	0.0442446
SPARCL1	A_23_P113351	3.2	0.0404231
LRP1	A_23_P124837	3.2	0.03834
COL6A1	A_32_P32254	3.2	0.0471429
EGR1	A_23_P214080	3.2	0.0446208
AQP1	A_23_P372834	3.2	0.0320935
CD74	A_23_P70095	3.2	0.0382731
SPARCL1	A_23_P113351	3.2	0.0404624
SPARCL1	A_23_P113351	3.2	0.0409751
CLDN5	A_33_P3285540	3.2	0.0306221
LRP1	A_23_P124837	3.2	0.0395678
HSPA12B	A_23_P91334	3.2	0.0373156
CALHM2	A_23_P202219	3.2	0.0444286
PPARG	A_23_P252062	3.2	0.0391089
TCF15	A_23_P254816	3.2	0.0334764
COL6A1	A_32_P32254	3.2	0.0477922
ISYNA1	A_33_P3306504	3.2	0.0368313
APCDD1	A_23_P337262	3.2	0.0329075
MGAT1	A_23_P58482	3.2	0.0343312
ISYNA1	A_23_P5131	3.1	0.0385288
OLFML3	A_24_P11315	3.1	0.0380606
ROBO4	A_23_P344421	3.1	0.0330652
SPARCL1	A_23_P113351	3.1	0.0422575
ENST00000302481	A_33_P3224730	3.1	0.0428044
ADAMTSL2	A_33_P3312509	3.1	0.0442011
SVEP1	A_23_P216596	3.1	0.0458333
PPAP2B	A_23_P201808	3.1	0.0451916
EGR1	A_23_P214080	3.1	0.0474295
ECE1	A_24_P396375	3.1	0.0337259
SPARCL1	A_23_P113351	3.1	0.0429927
A_33_P3319502	A_33_P3319502	3.1	0.0430826
TNFSF10	A_23_P121253	3.1	0.0414286
PSMB9	A_23_P111000	3.1	0.0421682
TNFSF10	A_23_P121253	3.1	0.0421388
TGFBR2	A_23_P211957	3.1	0.0480868
MAFB	A_23_P17345	3.1	0.0422078
TGFBR2	A_23_P211957	3.1	0.0480129
CLIC1	A_23_P30884	3.1	0.047405
HLA-A	A_23_P408353	3.1	0.0433091
TNFSF10	A_23_P121253	3.1	0.0418079
DUSP1	A_23_P110712	3.1	0.0381891
ANGPTL7	A_23_P114862	3.1	0.0456304
HLA-E	A_32_P460973	3.1	0.0446018
LRP1	A_23_P124837	3.1	0.0433273
MAFB	A_23_P17345	3.1	0.0429596
SPARCL1	A_23_P113351	3.1	0.0451134
AQP1	A_23_P372834	3.1	0.0374642
ID3	A_23_P137381	3.1	0.0416604
LY6E	A_24_P317762	3.1	0.0408253
TNFSF10	A_23_P121253	3.1	0.0430826
PRCP	A_23_P127964	3.1	0.0485533
CIRBP	A_23_P377616	3.1	0.0389286
TNFSF10	A_23_P121253	3.1	0.0428729
KLF6	A_23_P63798	3.1	0.0457241
ANGPTL7	A_23_P114862	3.1	0.0485987
SPARCL1	A_23_P113351	3.1	0.0462775
PPIB	A_24_P304723	3.1	0.0456581
GAS1	A_23_P83134	3.1	0.0485463
LRP1	A_23_P124837	3.1	0.0456143
DUSP1	A_23_P110712	3.1	0.040916
KLF6	A_23_P63798	3.1	0.0468121
MRVI1	A_33_P3311403	3.1	0.0421161
CIDECP	A_24_P484797	3	0.0470867
TCF4	A_23_P27332	3	0.0468447
IFI44L	A_23_P45871	3	0.0454783
CAB39L	A_24_P56363	3	0.0451579
MYLK	A_23_P143817	3	0.0454783
IFITM2	A_24_P287043	3	0.0479549
LRP1	A_23_P124837	3	0.0479126
SLC27A3	A_24_P179816	3	0.0421667
HLA-A	A_23_P408353	3	0.0476183
GIMAP5	A_23_P42588	3	0.0408253
SPARCL1	A_23_P113351	3	0.0485486
MYLK	A_23_P143817	3	0.047405
HLA-A	A_23_P408353	3	0.0469
DUSP1	A_23_P110712	3	0.0444007
DUSP1	A_23_P110712	3	0.0433393
DUSP1	A_23_P110712	3	0.0433031
TNFSF10	A_23_P121253	3	0.047557
CNN1	A_23_P125233	3	0.0486688
MAN2B1	A_24_P370156	3	0.0446018
COL5A3	A_23_P55749	3	0.0472757
SORL1	A_23_P87049	3	0.0486909
PSMB9	A_23_P111000	3	0.0494081
WASF2	A_24_P76546	3	0.0422533
MYL10	A_23_P393015	3	0.0442832
DUSP1	A_23_P110712	3	0.045035
TCF4	A_23_P27332	3	0.0489655
A_24_P603890	A_24_P603890	3	0.0430055
PLIN4	A_33_P3400763	3	0.0456529
ADAMTSL3	A_23_P308974	3	0.0469064
CAP1	A_24_P62615	3	0.0489655
TMEM204	A_33_P3282556	3	0.0455707
ACTN4	A_23_P101655	3	0.044539
UBA7	A_23_P21207	3	0.0451579
DUSP1	A_23_P110712	3	0.0457241
FLNB	A_23_P211878	3	0.0443672
MRVI1	A_33_P3311403	2.9	0.0469012
LRRC32	A_24_P389916	2.9	0.0471475
GIMAP5	A_23_P42588	2.9	0.0445018
PECAM1	A_23_P252471	2.9	0.048512
KIAA1462	A_23_P301521	2.9	0.0485556
DUSP1	A_23_P110712	2.9	0.0479579
ACTN4	A_23_P101655	2.9	0.0447007
DUSP1	A_23_P110712	2.9	0.0487046
EPAS1	A_23_P210210	2.9	0.0461121
CD93	A_32_P56001	2.9	0.047557
DARC	A_23_P115161	2.9	0.0487598
C8orf22	A_32_P80741	2.9	0.046431
EPAS1	A_23_P210210	2.9	0.0474007
TIE1	A_23_P126416	2.9	0.0472817
RBPMS	A_23_P71316	2.9	0.0479516
ACTN4	A_23_P101655	2.9	0.0456261
DUSP1	A_23_P110712	2.9	0.0486772
C8orf22	A_33_P3223687	2.9	0.0442162
LRRC32	A_24_P389916	2.9	0.0492969
NPR1	A_23_P147711	2.9	0.0462226
MTCH1	A_33_P3379157	2.8	0.0473203
ACTN4	A_23_P101655	2.8	0.0493136
HIGD1B	A_23_P207354	2.8	0.04875
SIRT2	A_33_P3258946	2.8	0.0486772
