# Supplementary material for: Gene Expression Profiling Identifies Molecular Pathways Associated with Collagen VI Deficiency and Provides Novel Therapeutic Targets
Source: PLoS One. 2013 Oct 11;8(10):e77430. doi: 10.1371/journal.pone.0077430 (PMC3819505; doi:10.1371/journal.pone.0077430)
Supplement: Table S9 — List of significant GO BP categories in UCMD vs DMD. (XLSX) [file pone.0077430.s009.xlsx]

## Sheet: Hoja1
Table S9. List of significant GO BP categories in UCMD vs DMD.
Term	Genes	FDR
GO:0045165~cell fate commitment	HOXC10, EYA1, CASP3, EVX1, TBX1, SOX6, PITX1, SMARCA4, TGFB2	0.519463
GO:0030001~metal ion transport	SLC8A3, HCN2, CACNA2D1, SLC9A4, KCNB1, ATP1B4, ATP1A3, TMEM38B, RYR3, PKD1, CACNA1C, KCNQ2, KCNH3, CAMK2A	7.72287
GO:0006355~regulation of transcription, DNA-dependent	IRX4, ZMYND11, E2F3, SBNO2, EVX1, ZNF556, RHOQ, SOX6, ANKRD1, HOXC8, CDKN2A, HOXC9, C11ORF9, POU4F1, RUNX1, S100A1, PITX1, SIM1, ZNF593, BHLHE23, HMBOX1, TBX1, NR4A3, SPEN, HMGA2, ZSCAN2, ZNF2, HOXC10, NEDD4, PRDM2, ZNF713, KCNH3, CRYM, ZIM2, SMARCA4	7.99635
GO:0001501~skeletal system development	HOXC10, EYA1, HOXC8, HOXC9, PKD1, TBX1, SOX6, FRZB, EXTL1, PITX1, SPP1	9.5525
GO:0051252~regulation of RNA metabolic process	IRX4, ZMYND11, E2F3, SBNO2, EVX1, ZNF556, RHOQ, SOX6, ANKRD1, HOXC8, CDKN2A, HOXC9, C11ORF9, POU4F1, RUNX1, S100A1, PITX1, SIM1, ZNF593, BHLHE23, HMBOX1, TBX1, NR4A3, SPEN, HMGA2, ZSCAN2, ZNF2, HOXC10, NEDD4, PRDM2, ZNF713, KCNH3, CRYM, ZIM2, SMARCA4	11.0899
GO:0006812~cation transport	SLC8A3, HCN2, CACNA2D1, PANX1, SLC9A4, KCNB1, ATP1B4, ATP1A3, TMEM38B, RYR3, PKD1, CACNA1C, KCNQ2, KCNH3, CAMK2A	12.776
GO:0006936~muscle contraction	HCN2, ACTC1, MYBPC1, MYH3, RYR3, CACNA1C, HOMER1	17.4378
GO:0019882~antigen processing and presentation	HLA-DQB1, HLA-J, HLA-DRB1, HLA-DRB3, HLA-A, HLA-DMB, HLA-E, HLA-DMA, HLA-DQA1, PSMB8, CD74, HLA-F, PSMB9, PROCR, HLA-DRB4, HLA-DPA1, HLA-DPB1, HLA-DRA	8.1e-10
GO:0006955~immune response	HLA-DQB1, HLA-DRB1, ENPP1, C3, IFITM2, IFITM3, HLA-DRB3, CLU, PPARG, C1R, IFI44L, HLA-DMB, CCL5, HLA-DMA, CD74, PROCR, CCL21, FCN1, HLA-DRB4, HLA-DPB1, CFD, SPON2, ARHGDIB, HLA-J, HLA-A, SERPING1, HLA-E, CCL18, HLA-DQA1, PSMB8, PSMB9, HLA-F, C1QA, C1QB, TNFSF10, LILRB3, HLA-DPA1, VSIG4, CTSG, LCP1, HLA-DRA	3.62e-08
GO:0007155~cell adhesion	AEBP1, IGFBP7, CLDN5, ITGB5, CCL5, WISP2, CD93, CTGF, COMP, TGFBI, COL6A2, COL6A1, COL12A1, COL8A1, SPON2, DPT, THBS4, CYR61, COL18A1, TNXB, SVEP1, ICAM2, LGALS7, MGP, CPXM2, EMILIN2, MCAM, COL5A3, COL5A1, VWF, TNFAIP6, LAMA4, STAB1, FBLN5, PECAM1, MFAP4, ENG, AOC3	8.47e-07
GO:0022610~biological adhesion	AEBP1, IGFBP7, CLDN5, ITGB5, CCL5, WISP2, CD93, CTGF, COMP, TGFBI, COL6A2, COL6A1, COL12A1, COL8A1, SPON2, DPT, THBS4, CYR61, COL18A1, TNXB, SVEP1, ICAM2, LGALS7, MGP, CPXM2, EMILIN2, MCAM, COL5A3, COL5A1, VWF, TNFAIP6, LAMA4, STAB1, FBLN5, PECAM1, MFAP4, ENG, AOC3	8.82e-07
GO:0009611~response to wounding	ACVRL1, C3, F13A1, CLU, C1R, CCL5, TIMP3, TPM1, FOS, PROCR, CTGF, CCL21, CFD, KLF6, F10, TGFBR2, IGF1, SERPING1, COL5A1, CCL18, C1QA, TNFAIP6, VWF, C1QB, ADM, DARC, STAB1, FBLN5, ID3, VSIG4, ENG, AOC3	2.3e-06
GO:0002504~antigen processing and presentation of peptide or polysaccharide antigen via MHC class II	HLA-DQB1, HLA-DRB1, HLA-DRB3, HLA-DRB4, HLA-DPA1, HLA-DPB1, HLA-DMB, HLA-DMA, CD74, HLA-DQA1, HLA-DRA	4.33e-06
GO:0030198~extracellular matrix organization	COL18A1, COL4A2, TNXB, CCDC80, COL5A3, COL5A1, FBLN5, TGFBI, MYH11, COL6A2, COL12A1, ENG, DPT, CYR61	3.38e-05
GO:0009725~response to hormone stimulus	TXNIP, RBP4, ADCY4, CAV1, ENPP1, IGFBP7, PPARG, TGFBR2, MGP, TIMP4, AQP1, CCL5, TIMP3, ADIPOQ, PRKAR2B, FOS, C1QB, DUSP1, HMGCS2, ADM, ANG, ALDH2	0.00179467
GO:0009719~response to endogenous stimulus	TXNIP, RBP4, ADCY4, CAV1, ENPP1, IGFBP7, PPARG, TGFBR2, MGP, TIMP4, AQP1, CCL5, TIMP3, ADIPOQ, PRKAR2B, FOS, C1QB, DUSP1, HMGCS2, ADM, ANG, ALDH2, MGST1	0.00232112
GO:0016064~immunoglobulin mediated immune response	C1QA, C1QB, C3, CLU, C1R, SERPING1, HLA-DMA, CD74, HLA-DRA	0.00523152
GO:0008285~negative regulation of cell proliferation	COL18A1, CEBPA, RBP4, CAV1, ACVRL1, IFITM1, IGFBP7, IGFBP6, PPARG, TGFBR2, GAS1, TIMP2, TENC1, WISP2, ADM, ANG, PMP22, VSIG4, EMP3, ENG, DPT	0.00537756
GO:0043062~extracellular structure organization	COL18A1, COL4A2, TNXB, CCDC80, COL5A3, COL5A1, FBLN5, TGFBI, MYH11, COL6A2, COL12A1, ENG, DPT, CYR61	0.00648011
GO:0019724~B cell mediated immunity	C1QA, C1QB, C3, CLU, C1R, SERPING1, HLA-DMA, CD74, HLA-DRA	0.00693837
GO:0006956~complement activation	C1QA, C1QB, C3, CLU, C1R, SERPING1, VSIG4, CFD	0.00979386
GO:0002541~activation of plasma proteins involved in acute inflammatory response	C1QA, C1QB, C3, CLU, C1R, SERPING1, VSIG4, CFD	0.0115319
GO:0008217~regulation of blood pressure	ACTG2, ECE1, ACVRL1, PPARG, NPR1, GUCY1A3, TPM1, ENG, PCSK5, HBB, ADIPOQ	0.0118934
GO:0051605~protein maturation by peptide bond cleavage	C1QA, C1QB, ECE1, C3, CLU, C1R, SERPING1, VSIG4, CFD, PCSK5	0.0237835
GO:0003013~circulatory system process	CAV1, ACVRL1, PPARG, NPR1, SERPING1, TPM1, ADIPOQ, ACTG2, ECE1, ADM, GUCY1A3, ENG, PCSK5, HBB	0.0272611
GO:0008015~blood circulation	CAV1, ACVRL1, PPARG, NPR1, SERPING1, TPM1, ADIPOQ, ACTG2, ECE1, ADM, GUCY1A3, ENG, PCSK5, HBB	0.0272611
GO:0002252~immune effector process	C1QA, C1QB, C3, CLU, FCN1, C1R, SERPING1, VSIG4, CFD, HLA-DMA, CD74, HLA-DRA	0.0278165
GO:0001568~blood vessel development	COL18A1, CAV1, ACVRL1, EPAS1, WASF2, TGFBR2, COL5A1, LAMA4, ANG, CTGF, ROBO4, PLXND1, PPAP2B, ENG, CYR61, ANGPTL4	0.0297354
GO:0042060~wound healing	KLF6, ACVRL1, F10, F13A1, TGFBR2, IGF1, SERPING1, TPM1, TIMP3, COL5A1, VWF, PROCR, FBLN5, ENG	0.0360443
GO:0002449~lymphocyte mediated immunity	C1QA, C1QB, C3, CLU, C1R, SERPING1, HLA-DMA, CD74, HLA-DRA	0.0376524
GO:0048545~response to steroid hormone stimulus	TXNIP, CAV1, IGFBP7, TGFBR2, PPARG, AQP1, CCL5, ADIPOQ, TIMP3, FOS, C1QB, ADM, DUSP1, ALDH2	0.0381967
GO:0001944~vasculature development	COL18A1, CAV1, ACVRL1, EPAS1, WASF2, TGFBR2, COL5A1, LAMA4, ANG, CTGF, ROBO4, PLXND1, PPAP2B, ENG, CYR61, ANGPTL4	0.0395798
GO:0007584~response to nutrient	RBP4, CAV1, DUSP1, HMGCS2, IGFBP7, PPARG, TGFBR2, MGP, TIE1, CLIC1, TIMP3, ADIPOQ	0.041996
GO:0001525~angiogenesis	COL18A1, ACVRL1, EPAS1, CTGF, ANG, WASF2, TGFBR2, ROBO4, PLXND1, ENG, CYR61, ANGPTL4	0.070336
GO:0050873~brown fat cell differentiation	CEBPA, RARRES2, LAMA4, RGS2, PPARG, ADIPOQ	0.0724749
GO:0002250~adaptive immune response	C1QA, C1QB, C3, CLU, C1R, SERPING1, HLA-DMA, CD74, HLA-DRA	0.075842
GO:0002460~adaptive immune response based on somatic recombination of immune receptors built from immunoglobulin superfamily domains	C1QA, C1QB, C3, CLU, C1R, SERPING1, HLA-DMA, CD74, HLA-DRA	0.075842
GO:0010033~response to organic substance	RBP4, ADCY4, CAV1, ENPP1, IGFBP7, PPARG, TIMP4, AQP1, CCL5, TIMP3, FOS, PRKAR2B, ANG, COL6A2, CYR61, EGR1, TXNIP, TGFBR2, MGP, CLIC1, ADIPOQ, C1QB, DUSP1, HMGCS2, ADM, ALDH2, ID3, MGST1	0.14117
GO:0009991~response to extracellular stimulus	RBP4, CAV1, IGFBP7, TGFBR2, PPARG, MGP, CLIC1, ADIPOQ, TIMP3, FOS, ADM, HMGCS2, DUSP1, TIE1	0.156242
GO:0048002~antigen processing and presentation of peptide antigen	HLA-A, HLA-E, HLA-DMA, CD74, HLA-DRA, HLA-F	0.158555
GO:0002443~leukocyte mediated immunity	C1QA, C1QB, C3, CLU, C1R, SERPING1, HLA-DMA, CD74, HLA-DRA	0.167889
GO:0030155~regulation of cell adhesion	LAMA4, ACVRL1, FBLN2, TGFBI, CCDC80, COL8A1, TPM1, ENG, ADIPOQ, CYR61, ARHGDIB	0.183066
GO:0006958~complement activation, classical pathway	C1QA, C1QB, C3, CLU, C1R, SERPING1	0.188949
GO:0016485~protein processing	C1QA, C1QB, ECE1, C3, CLU, C1R, SERPING1, VSIG4, CFD, PCSK5	0.194491
GO:0030036~actin cytoskeleton organization	TNXB, ACTN4, WASF2, TPM1, FLNB, FLNA, ACTG1, ANG, MYH11, TMSB4X, CAP1, CNN1, LCP1, ARHGDIB	0.20439
GO:0031667~response to nutrient levels	RBP4, CAV1, IGFBP7, TGFBR2, PPARG, MGP, CLIC1, ADIPOQ, TIMP3, ADM, HMGCS2, DUSP1, TIE1	0.218495
GO:0002455~humoral immune response mediated by circulating immunoglobulin	C1QA, C1QB, C3, CLU, C1R, SERPING1	0.262935
GO:0050778~positive regulation of immune response	C1QA, C1QB, GIMAP5, C3, CLU, C1R, SERPING1, VSIG4, CFD, HLA-DMA, HLA-DRA	0.292625
GO:0002684~positive regulation of immune system process	GIMAP5, C3, CLU, TGFBR2, SERPING1, ITPKB, C1R, HLA-DMA, CD74, C1QA, C1QB, VSIG4, CFD, HLA-DRA	0.34227
GO:0051604~protein maturation	C1QA, C1QB, ECE1, C3, CLU, C1R, SERPING1, VSIG4, CFD, PCSK5	0.373059
GO:0030029~actin filament-based process	TNXB, ACTN4, WASF2, TPM1, FLNB, FLNA, ACTG1, ANG, MYH11, TMSB4X, CAP1, CNN1, LCP1, ARHGDIB	0.387192
GO:0007517~muscle organ development	RBP4, AEBP1, CAV1, IGF1, CSRP2, TAGLN2, TPM1, FLNB, TAGLN, LY6E, MYH11, ENG, TCF15	0.414226
GO:0048514~blood vessel morphogenesis	COL18A1, CAV1, ACVRL1, EPAS1, WASF2, TGFBR2, ANG, CTGF, ROBO4, PLXND1, ENG, ANGPTL4, CYR61	0.414226
GO:0051384~response to glucocorticoid stimulus	C1QB, FOS, CAV1, DUSP1, ADM, IGFBP7, CCL5, ADIPOQ	0.572353
GO:0007178~transmembrane receptor protein serine/threonine kinase signaling pathway	FMOD, FOS, ACVRL1, CHRDL1, FST, TGFBR2, GDF10, FSTL1, ENG	0.587849
GO:0006959~humoral immune response	C1QA, C1QB, C3, CLU, C1R, SERPING1, VSIG4, CFD	0.619
GO:0006954~inflammatory response	C3, CLU, SERPING1, C1R, CCL5, CCL18, C1QA, FOS, C1QB, TNFAIP6, DARC, STAB1, CCL21, VSIG4, CFD, AOC3	0.695719
GO:0001558~regulation of cell growth	NOV, NTRK3, WISP2, ACVRL1, ENPP1, CTGF, IGFBP7, LTBP4, IGFBP6, PPARG, NPR1, CYR61	0.767124
GO:0031960~response to corticosteroid stimulus	C1QB, FOS, CAV1, DUSP1, ADM, IGFBP7, CCL5, ADIPOQ	0.966331
GO:0070482~response to oxygen levels	CAV1, ECE1, ACTN4, EPAS1, ADM, ANG, ALDH2, ENG, ADIPOQ, ANGPTL4	1.08274
GO:0048584~positive regulation of response to stimulus	GIMAP5, C3, CLU, SERPING1, C1R, CCL5, HLA-DMA, NTRK3, C1QA, C1QB, VSIG4, CFD, HLA-DRA	1.13735
GO:0040008~regulation of growth	RBP4, ACVRL1, ENPP1, LTBP4, IGFBP7, IGFBP6, TGFBR2, PPARG, IGF1, NPR1, TKT, NTRK3, NOV, WISP2, CTGF, CYR61	1.14611
GO:0006952~defense response	C3, CLU, PPARG, SERPING1, C1R, CLIC1, CCL5, CCL18, CD74, C1QA, TNFAIP6, FOS, C1QB, DARC, STAB1, CCL21, LILRB3, TPSAB1, CFD, VSIG4, CTSG, AOC3, HLA-DRA	1.21255
GO:0002253~activation of immune response	C1QA, C1QB, C3, CLU, C1R, SERPING1, VSIG4, CFD	1.7573
GO:0035295~tube development	CEBPA, RBP4, EPAS1, CTGF, TGFBR2, HSD11B1, IGF1, MGP, PLXND1, ENG, PCSK5, CYR61	2.15051
GO:0002526~acute inflammatory response	C1QA, C1QB, C3, CLU, C1R, SERPING1, VSIG4, CFD	2.2392
GO:0030323~respiratory tube development	CEBPA, RBP4, EPAS1, CTGF, TGFBR2, HSD11B1, MGP, PCSK5	2.81681
GO:0002521~leukocyte differentiation	EGR1, CEBPA, KLF6, GIMAP5, PPARG, TGFBR2, ITPKB, HLA-DMA, CD74	2.83223
GO:0051241~negative regulation of multicellular organismal process	RBP4, CAV1, GIMAP5, ADM, PPARG, TGFBR2, CIDEA, GUCY1A3, VSIG4, ADIPOQ	3.11156
GO:0045444~fat cell differentiation	CEBPA, RARRES2, LAMA4, RGS2, PPARG, ADIPOQ	3.242
GO:0001666~response to hypoxia	CAV1, ECE1, ACTN4, EPAS1, ADM, ANG, ENG, ADIPOQ, ANGPTL4	3.2616
GO:0045582~positive regulation of T cell differentiation	GIMAP5, TGFBR2, ITPKB, HLA-DMA, CD74	3.27009
GO:0007167~enzyme linked receptor protein signaling pathway	TXNIP, FMOD, ACVRL1, FST, TGFBR2, FSTL1, FLNA, NTRK3, FOS, CHRDL1, CTGF, GDF10, TIE1, ENG, CSF1R	3.36012
GO:0016044~membrane organization	CAV1, GIMAP5, SORL1, WASF2, TGFBR2, COL5A1, LRP1, CD93, STAB1, SERPINA5, FCN1, RAB34, MTCH1, TIE1, CAP1, SCARA5	3.42864
GO:0045087~innate immune response	C1QA, C1QB, C3, CLU, PPARG, C1R, SERPING1, VSIG4, CFD	3.90997
GO:0009612~response to mechanical stimulus	TXNIP, FOS, CAV1, TGFBR2, MGP, TIMP3	4.12531
GO:0045621~positive regulation of lymphocyte differentiation	GIMAP5, TGFBR2, ITPKB, HLA-DMA, CD74	4.54908
GO:0006928~cell motion	ACVRL1, VIM, WASF2, IGF1, GAS1, CCL5, TPM1, COL5A1, ACTG1, ARPC1B, CTGF, ANG, CAP1, SPON2, PPAP2B, ENG, THBS4, ARHGDIB	4.74974
GO:0019216~regulation of lipid metabolic process	CAV1, CAB39L, GIMAP5, IGFBP7, CD81, PPARG, CIDEA, ADIPOQ	4.75346
GO:0015669~gas transport	HBA2, AQP1, HBB, HBD	5.30652
GO:0007179~transforming growth factor beta receptor signaling pathway	FMOD, FOS, ACVRL1, TGFBR2, GDF10, ENG	5.54789
GO:0007507~heart development	RBP4, ECE1, LY6E, ADM, TGFBR2, MYH11, ID3, TPM1, ENG, PCSK5, COL5A1	5.86216
GO:0042127~regulation of cell proliferation	RBP4, CAV1, ACVRL1, IFITM1, IGFBP7, PPARG, CLU, IGFBP6, TIMP2, TENC1, WISP2, ANG, DPT, TXNIP, COL18A1, CEBPA, TGFBR2, IGF1, GAS1, ADM, CD81, PMP22, EMP3, VSIG4, ENG	5.89041
GO:0042493~response to drug	TXNIP, COL18A1, FOS, CAV1, HMGCS2, PPARG, TGFBR2, TIMP4, CCL5, ADIPOQ, MGST1	6.05232
GO:0001818~negative regulation of cytokine production	GIMAP5, PPARG, CIDEA, VSIG4, ADIPOQ	6.11827
GO:0006897~endocytosis	CAV1, LRP1, CD93, STAB1, WASF2, SORL1, FCN1, TGFBR2, RAB34, CAP1, SCARA5	6.86144
GO:0010324~membrane invagination	CAV1, LRP1, CD93, STAB1, WASF2, SORL1, FCN1, TGFBR2, RAB34, CAP1, SCARA5	6.86144
GO:0032570~response to progesterone stimulus	TXNIP, FOS, CAV1, ALDH2	7.16555
GO:0051248~negative regulation of protein metabolic process	CAV1, ENPP1, ANG, SERPINA5, SERPING1, ENG, TIMP3, FLNA, PSMB8, PSMB9	7.32263
GO:0048754~branching morphogenesis of a tube	TGFBR2, IGF1, MGP, PLXND1, ENG, CYR61	7.75544
GO:0001569~patterning of blood vessels	TGFBR2, PLXND1, ENG, CYR61	8.21355
GO:0002673~regulation of acute inflammatory response	C3, PPARG, SERPING1, CCL5	8.21355
GO:0009409~response to cold	FOS, ADM, PPARG, CIRBP	8.21355
GO:0033273~response to vitamin	RBP4, DUSP1, IGFBP7, PPARG, TIE1, TIMP3	8.25748
GO:0033189~response to vitamin A	RBP4, DUSP1, IGFBP7, PPARG, TIE1	8.69147
GO:0051260~protein homooligomerization	STOM, VWF, CAV1, C1QTNF1, SCARA5, ADIPOQ, ANGPTL4	8.74968
GO:0032101~regulation of response to external stimulus	ZFP36, NTRK3, CAV1, C3, PPARG, TGFBR2, SERPING1, CCL5, ADIPOQ	9.0232
GO:0045059~positive thymic T cell selection	ITPKB, HLA-DMA, CD74	9.14393
GO:0010889~regulation of sequestering of triglyceride	LPL, PPARG, CIDEA	9.14393
GO:0016525~negative regulation of angiogenesis	COL4A2, STAB1, NPR1, TIE1	10.5437
GO:0030324~lung development	CEBPA, RBP4, EPAS1, CTGF, TGFBR2, HSD11B1, MGP	10.5751
GO:0032870~cellular response to hormone stimulus	ADCY4, FOS, PRKAR2B, DUSP1, ENPP1, IGFBP7, PPARG, ALDH2	11.7282
GO:0010810~regulation of cell-substrate adhesion	ACVRL1, FBLN2, CCDC80, COL8A1, CYR61	11.8338
GO:0019886~antigen processing and presentation of exogenous peptide antigen via MHC class II	HLA-DMA, CD74, HLA-DRA	11.8876
GO:0002495~antigen processing and presentation of peptide antigen via MHC class II	HLA-DMA, CD74, HLA-DRA	11.8876
GO:0051094~positive regulation of developmental process	NTRK3, LPL, GIMAP5, FST, CLU, PPARG, TGFBR2, ITPKB, CCL5, HLA-DMA, CD74, ANGPTL4	12.1671
GO:0001501~skeletal system development	RBP4, AEBP1, TGFBR2, IGF1, MGP, GAS1, CHRDL1, CTGF, COMP, GDF10, COL12A1, PCSK5, TCF15	12.6086
GO:0001763~morphogenesis of a branching structure	TGFBR2, IGF1, MGP, PLXND1, ENG, CYR61	13.0349
GO:0009190~cyclic nucleotide biosynthetic process	ADCY4, ADM, NPR1, GUCY1A3	13.1767
GO:0043627~response to estrogen stimulus	TXNIP, CAV1, DUSP1, PPARG, TGFBR2, AQP1, TIMP3	13.7514
GO:0050727~regulation of inflammatory response	ZFP36, C3, PPARG, SERPING1, CCL5, ADIPOQ	14.4436
GO:0043368~positive T cell selection	ITPKB, HLA-DMA, CD74	14.8778
GO:0009628~response to abiotic stimulus	COL18A1, TXNIP, RBP4, CAV1, IGFBP7, TGFBR2, PPARG, MGP, TIMP3, FOS, ADM, DUSP1, CIRBP, SCARA5	15.2187
GO:0060541~respiratory system development	CEBPA, RBP4, EPAS1, CTGF, TGFBR2, HSD11B1, MGP	15.5393
GO:0045580~regulation of T cell differentiation	GIMAP5, TGFBR2, ITPKB, HLA-DMA, CD74	16.5571
GO:0007568~aging	C1QB, FOS, LRP1, ADM, CCL5, ENG, TIMP3	16.805
GO:0032269~negative regulation of cellular protein metabolic process	CAV1, ENPP1, ANG, SERPINA5, SERPING1, ENG, TIMP3, PSMB8, PSMB9	17.6232
GO:0010811~positive regulation of cell-substrate adhesion	FBLN2, CCDC80, COL8A1, CYR61	17.655
GO:0031032~actomyosin structure organization	ACTG1, MYH11, CNN1, TPM1	17.655
GO:0006898~receptor-mediated endocytosis	LRP1, STAB1, SORL1, TGFBR2, CAP1	18.683
GO:0030199~collagen fibril organization	COL12A1, COL5A3, COL5A1, DPT	19.2767
GO:0009968~negative regulation of signal transduction	CAV1, LRP1, ENPP1, RGS2, CILP, CIDEA, GAS1, ENG, ADIPOQ, GRB14	19.524
