# Supplementary material for: Gene Expression Profiling Identifies Molecular Pathways Associated with Collagen VI Deficiency and Provides Novel Therapeutic Targets
Source: PLoS One. 2013 Oct 11;8(10):e77430. doi: 10.1371/journal.pone.0077430 (PMC3819505; doi:10.1371/journal.pone.0077430)
Supplement: Table S10 — List of significant KEGG pathways in UCMD vs DMD. (XLSX) [file pone.0077430.s010.xlsx]

## Sheet: Hoja1
Table S10. List of significant KEGG pathways in UCMD vs DMD.
Term	Genes	FDR
hsa04260:Cardiac muscle contraction	ACTC1, CACNA2D1, ATP1B4, ATP1A3, COX6B2, CACNA1C, TPM3	0.367116
hsa05220:Chronic myeloid leukemia	E2F3, CDKN2A, RUNX1, TGFB2, PTPN11	13.2284
hsa05410:Hypertrophic cardiomyopathy (HCM)	ACTC1, CACNA2D1, CACNA1C, TGFB2, TPM3	19.4889
hsa04020:Calcium signaling pathway	SLC8A3, RYR3, TBXA2R, CACNA1C, CAMK2A, ITPKA, PTAFR	19.5397
hsa05330:Allograft rejection	HLA-DQB1, HLA-DRB1, HLA-DRB3, HLA-A, HLA-E, HLA-DMB, HLA-DMA, HLA-DQA1, HLA-F, HLA-DRB4, HLA-DPA1, HLA-DPB1, HLA-DRA	1.28e-07
hsa05416:Viral myocarditis	HLA-DQB1, CAV1, HLA-DRB1, HLA-DRB3, HLA-A, HLA-DMB, HLA-E, HLA-DMA, HLA-DQA1, HLA-F, ACTG1, MYH11, HLA-DRB4, HLA-DPA1, HLA-DPB1, HLA-DRA	2.1e-07
hsa05332:Graft-versus-host disease	HLA-DQB1, HLA-DRB1, HLA-DRB3, HLA-A, HLA-E, HLA-DMB, HLA-DMA, HLA-DQA1, HLA-F, HLA-DRB4, HLA-DPA1, HLA-DPB1, HLA-DRA	3.39e-07
hsa04940:Type I diabetes mellitus	HLA-DQB1, HLA-DRB1, HLA-DRB3, HLA-A, HLA-E, HLA-DMB, HLA-DMA, HLA-DQA1, HLA-F, HLA-DRB4, HLA-DPA1, HLA-DPB1, HLA-DRA	8.19e-07
hsa04510:Focal adhesion	CAV1, COL4A2, TNXB, ACTN4, MYLK3, ITGB5, IGF1, MYL10, COL5A3, FLNB, COL5A1, FLNA, MYL9, ACTG1, VWF, LAMA4, COMP, COL6A2, COL6A1, MYLK, THBS4	7.44e-06
hsa05320:Autoimmune thyroid disease	HLA-DQB1, HLA-DRB1, HLA-DRB3, HLA-A, HLA-E, HLA-DMB, HLA-DMA, HLA-DQA1, HLA-F, HLA-DRB4, HLA-DPA1, HLA-DPB1, HLA-DRA	7.75e-06
hsa05322:Systemic lupus erythematosus	HLA-DQB1, HLA-DRB1, ACTN4, C3, HLA-DRB3, C1R, HLA-DMB, HLA-DMA, HLA-DQA1, C1QA, C1QB, HLA-DRB4, HLA-DPA1, HLA-DPB1, CTSG, HLA-DRA	2e-05
hsa05310:Asthma	HLA-DQB1, HLA-DRB1, HLA-DRB3, HLA-DRB4, HLA-DPA1, HLA-DPB1, HLA-DMB, HLA-DMA, HLA-DQA1, HLA-DRA	0.000125
hsa04612:Antigen processing and presentation	HLA-DQB1, HLA-DRB1, HLA-DRB3, HLA-A, HLA-DMB, HLA-E, HLA-DMA, HLA-DQA1, CD74, HLA-F, HLA-DRB4, HLA-DPA1, HLA-DPB1, HLA-DRA	0.000176
hsa04514:Cell adhesion molecules (CAMs)	HLA-DQB1, HLA-DRB1, HLA-DRB3, ICAM2, CLDN5, HLA-A, HLA-DMB, HLA-E, HLA-DMA, HLA-DQA1, HLA-F, PECAM1, HLA-DRB4, HLA-DPA1, HLA-DPB1, HLA-DRA	0.000797
hsa04672:Intestinal immune network for IgA production	HLA-DQB1, HLA-DRB1, HLA-DRB3, HLA-DRB4, HLA-DPA1, HLA-DPB1, HLA-DMB, HLA-DMA, HLA-DQA1, HLA-DRA	0.00916906
hsa04512:ECM-receptor interaction	VWF, LAMA4, COL4A2, TNXB, COMP, COL6A2, COL6A1, ITGB5, COL5A3, COL5A1, THBS4	0.0123094
hsa04610:Complement and coagulation cascades	C1QA, C1QB, VWF, F10, C3, SERPINA5, F13A1, C1R, SERPING1, CFD	0.016382
hsa04270:Vascular smooth muscle contraction	ADCY4, ACTG2, MYLK3, MRVI1, MYH11, NPR1, GUCY1A3, MYLK, MYL9	3.08425
hsa03320:PPAR signaling pathway	LPL, HMGCS2, PLIN1, PPARG, ADIPOQ, PLTP, ANGPTL4	3.98127
