# Supplementary material for: Gene Expression Profiling Identifies Molecular Pathways Associated with Collagen VI Deficiency and Provides Novel Therapeutic Targets
Source: PLoS One. 2013 Oct 11;8(10):e77430. doi: 10.1371/journal.pone.0077430 (PMC3819505; doi:10.1371/journal.pone.0077430)
Supplement: Table S11 — List of gene changes FDR<0.05 in UCMD vs CMD. (XLSX) [file pone.0077430.s011.xlsx]

## Sheet: Hoja1
Table S11. List of gene changes FDR<0.05 in UCMD vs CMD.
Gene symbol	agID	FC	q-Values
CD86	A_24_P131589	-8.8	0
CD86	A_24_P131589	-8.5	0
HMBOX1	A_24_P932736	-7.3	0
ENST00000506335	A_33_P3379076	-6.6	0
VPS18	A_24_P18802	-6.5	0
PPP6R1	A_23_P119448	-6.4	0.00222222
SPEN	A_33_P3347417	-5.6	0.00272727
MYH3	A_23_P26865	-5.3	0.00222222
MYH3	A_23_P26865	-5.3	0.00272727
A_33_P3382887	A_33_P3382887	-5	0.00461539
LRRC2	A_23_P155463	-4.7	0.0111765
RPA4	A_23_P254212	-4.6	0.009375
PROM2	A_33_P3389827	-4.6	0.00714286
GSTT1	A_23_P254944	-4.5	0.00461539
PRSS36	A_24_P412734	-4.4	0.0144444
GPR179	A_33_P3236416	-4.3	0.00933333
ARHGAP36	A_23_P72968	-4.3	0
GSTT1	A_23_P254944	-4.1	0.0155
LRRD1	A_33_P3420446	-4	0.022381
KRTAP19-2	A_33_P3311267	-3.9	0.0155
A_33_P3363305	A_33_P3363305	-3.7	0.038
ENST00000506859	A_33_P3213832	-3.4	0.0355172
GPR182	A_33_P3243405	-3.3	0.0316667
GPR182	A_33_P3243405	-3.3	0.0355172
A_33_P3399755	A_33_P3399755	-3.1	0.0321739
BTN3A2	A_24_P252078	-3	0.0318182
IFI6	A_23_P201459	-2.7	0.0360606
IFI6	A_23_P201459	-2.7	0.0360606
SPP1	A_23_P7313	-2.7	0.0380769
SUV420H2	A_33_P3359473	-2.6	0.04975
CAPN6	A_23_P217570	-2.6	0.04
RN7SL1	A_33_P3332348	-2.6	0.0363333
SPP1	A_23_P7313	-2.5	0.0492105
SPP1	A_23_P7313	-2.5	0.0488889
DLK1	A_24_P236251	-2.5	0.0377778
PTN	A_24_P870620	-2.5	0.0358064
DLK1	A_24_P236251	-2.4	0.0411429
PTN	A_24_P870620	-2.4	0.04975
